# Supplementary material for: Spontaneously Produced Lysogenic Phages Are an Important Component of the Soybean Bradyrhizobium Mobilome
Source: mBio. 2023 Apr 5;14(2):e00295-23. doi: 10.1128/mbio.00295-23 (PMC10127595; doi:10.1128/mbio.00295-23)
Supplement: TABLE S1 [file mbio.00295-23-s0001.xlsx]

## Sheet: Supplementary Table S1
Supplementary Table S1: Auxillary genes found on sequenced bradyrhizobia plasmids
NCBI Accession #	Product	Start	End	Type	Direction
CP066352	L,D-transpeptidase CDS	761	919	CDS	forward
CP066352	HU family DNA-binding protein CDS	18160	18430	CDS	forward
CP066352	UPF0149 family protein CDS	19181	19780	CDS	reverse
CP066352	N-6 DNA methylase CDS	42397	47498	CDS	reverse
CP066352	LuxR family transcriptional regulator CDS	50868	51599	CDS	reverse
CP066352	GNAT family N-acetyltransferase CDS	52027	52662	CDS	forward
CP066352	type IV secretion protein CDS	52703	53272	CDS	forward
CP066352	TrbC/VirB2 family protein CDS	53348	53644	CDS	forward
CP066352	type IV secretion system protein VirB3 CDS	53644	53982	CDS	forward
CP066352	VirB4 family type IV secretion/conjugal transferATPase CDS	53975	56341	CDS	forward
CP066352	type IV secretion system protein CDS	56338	57060	CDS	forward
CP066352	EexN family lipoprotein CDS	57057	57299	CDS	forward
CP066352	type IV secretion system protein CDS	57311	58297	CDS	forward
CP066352	virB8 family protein CDS	58649	59320	CDS	forward
CP066352	virB9 CDS	59317	60168	CDS	forward
CP066352	virB10 CDS	60180	61325	CDS	forward
CP066352	virB11 CDS	61322	62353	CDS	forward
CP066352	type IV secretory system conjugative DNA transfer family protein CDS	62319	64265	CDS	forward
CP066352	metallophosphoesterase CDS	65767	66738	CDS	forward
CP066352	SOS response-associated peptidase family protein CDS	78528	79208	CDS	forward
CP066352	transglutaminase family protein CDS	80705	81568	CDS	forward
CP066352	trehalose-6-phosphate synthase CDS	85045	86409	CDS	forward
CP066352	signal transduction histidine kinase CDS	90302	90673	CDS	reverse
CP066352	Crp/Fnr family transcriptional regulator CDS	92546	93223	CDS	forward
CP066352	AI-2E family transporter CDS	94540	95694	CDS	reverse
CP066352	PRC-barrel domain-containing protein CDS	99822	100352	CDS	forward
CP066352	Crp/Fnr family transcriptional regulator CDS	102553	103261	CDS	forward
CP066352	CsbD family protein CDS	103783	104157	CDS	reverse
CP066352	GlsB/YeaQ/YmgE family stress response membrane protein CDS	106221	106526	CDS	forward
CP066352	sensor histidine kinase CDS	106796	107572	CDS	reverse
CP066352	response regulator CDS	107671	108054	CDS	reverse
CP066352	MOSC domain-containing protein CDS	109355	109902	CDS	reverse
CP066352	SIR2 family protein CDS	119325	120551	CDS	forward
CP066352	UPF0149 family protein CDS	124896	125495	CDS	reverse
CP066352	GNAT family N-acetyltransferase CDS	128195	128773	CDS	reverse
CP066352	class I SAM-dependent methyltransferase CDS	128825	129628	CDS	reverse
CP066352	ThiF family adenylyltransferase CDS	129638	130339	CDS	reverse
CP066352	HTTM domain-containing protein CDS	131686	132537	CDS	forward
CP066352	trypsin-like peptidase domain-containing protein CDS	141867	142991	CDS	forward
CP066352	type I secretion system permease/ATPase CDS	147197	147437	CDS	forward
CP066352	DNA-binding response regulator CDS	152891	153691	CDS	forward
CP066352	UvrD-helicase domain-containing protein CDS	154271	157687	CDS	forward
CP066352	DNA repair exonuclease CDS	160754	161884	CDS	forward
CP066352	dinB CDS	172294	173400	CDS	reverse
CP066352	SOS response-associated peptidase family protein CDS	173397	174122	CDS	reverse
CP066352	efflux RND transporter permease subunit CDS	174180	176849	CDS	forward
CP066352	TetR family transcriptional regulator CDS	176993	177655	CDS	forward
CP066352	lspA CDS	178490	178996	CDS	forward
CP066352	CoA transferase CDS	186242	187441	CDS	forward
CP066352	glutathione S-transferase family protein CDS	187474	188151	CDS	reverse
CP066352	SDR family NAD(P)-dependent oxidoreductase CDS	188153	188896	CDS	reverse
CP066352	SDR family oxidoreductase CDS	189950	190687	CDS	forward
CP066352	acyl-CoA dehydrogenase family protein CDS	190703	191884	CDS	forward
CP066352	acyl-CoA dehydrogenase family protein CDS	191906	193036	CDS	forward
CP066352	acetyl-CoA C-acyltransferase CDS	193089	194276	CDS	forward
CP066352	nitronate monooxygenase CDS	194327	195340	CDS	forward
CP066352	flavin reductase family protein CDS	195456	196109	CDS	forward
CP066352	multidrug effflux MFS transporter CDS	196209	197435	CDS	reverse
CP066352	acetyl-CoA C-acyltransferase CDS	197531	198730	CDS	reverse
CP066352	TetR/AcrR family transcriptional regulator CDS	198894	199517	CDS	forward
CP066352	molybdopterin-dependent oxidoreductase CDS	199534	201861	CDS	forward
CP066352	SDR family NAD(P)-dependent oxidoreductase CDS	201879	202583	CDS	forward
CP066352	enoyl-CoA hydratase/isomerase family protein CDS	202655	203506	CDS	forward
CP066352	SDR family oxidoreductase CDS	203503	204282	CDS	forward
CP066352	NADH:flavin oxidoreductase CDS	207640	208740	CDS	forward
CP066352	crotonase/enoyl-CoA hydratase family protein CDS	208908	209699	CDS	forward
CP066352	SDR family oxidoreductase CDS	209759	210550	CDS	forward
CP066352	polysaccharide biosynthesis protein CDS	222634	223176	CDS	forward
CP066352	glycosyltransferase family 4 protein CDS	223336	224574	CDS	forward
CP066352	SDR family oxidoreductase CDS	224571	225446	CDS	forward
CP066352	polysaccharide biosynthesis protein CDS	225476	226486	CDS	forward
CP066352	wecB CDS	226479	227606	CDS	forward
CP066352	acyltransferase CDS	229781	231142	CDS	forward
CP066352	oligosaccharide flippase family protein CDS	231148	232548	CDS	forward
CP066352	NAD(P)-dependent oxidoreductase CDS	232500	233498	CDS	forward
CP066352	glycosyltransferase family 4 protein CDS	233495	234691	CDS	forward
CP066352	glycosyltransferase CDS	234693	235586	CDS	forward
CP066352	TetR family transcriptional regulator C-terminaldomain-containing protein CDS	246281	247015	CDS	reverse
CP066352	carotenoid biosynthesis protein CDS	251990	252862	CDS	forward
CP066352	phosphotransferase CDS	254939	255826	CDS	forward
CP066352	GNAT family N-acetyltransferase CDS	255823	256305	CDS	forward
CP066352	GntR family transcriptional regulator CDS	256283	256987	CDS	reverse
CP066352	autoinducer binding domain-containing protein CDS	257760	258512	CDS	reverse
CP066352	GNAT family N-acetyltransferase CDS	258629	259276	CDS	forward
CP066352	cytochrome P450 CDS	259257	260522	CDS	forward
CP066352	isocitrate lyase/phosphoenolpyruvate mutase family protein CDS	266141	267043	CDS	forward
CP066352	isocitrate/isopropylmalate dehydrogenase family protein CDS	267034	268119	CDS	forward
CP066352	type II glyceraldehyde-3-phosphate dehydrogenase CDS	269053	270087	CDS	forward
CP066352	nucleotidyltransferase family protein CDS	271566	272618	CDS	forward
CP066352	ribose-phosphate pyrophosphokinase CDS	273165	274052	CDS	forward
CP066352	ribulose-phosphate 3-epimerase CDS	274071	274787	CDS	forward
CP066352	phytanoyl-CoA dioxygenase family protein CDS	275507	276433	CDS	forward
CP066352	MobA/MobL family protein CDS	280772	281470	CDS	reverse
CP066352	UPF0149 family protein CDS	288434	289033	CDS	reverse
CP066352	glycosyltransferase family 2 protein CDS	299164	299955	CDS	reverse
CP066352	methyltransferase domain-containing protein CDS	299973	300905	CDS	reverse
CP066352	dTDP-4-dehydrorhamnose 3,5-epimerase family protein CDS	301067	301174	CDS	reverse
CP066352	GDP-mannose 4,6-dehydratase CDS	301199	301821	CDS	reverse
CP066352	ABC transporter ATP-binding protein CDS	304366	305151	CDS	forward
CP066352	acyltransferase CDS	306757	307803	CDS	forward
CP066352	DNA ligase CDS	308738	309298	CDS	forward
CP066352	putative addiction module antidote protein CDS	309722	310018	CDS	forward
CP066352	UPF0149 family protein CDS	314837	315436	CDS	forward
CP066352	restriction endonuclease CDS	326709	329003	CDS	reverse
CP066352	UvrD-helicase domain-containing protein CDS	335604	338909	CDS	reverse
CP066352	PD-(D/E)XK nuclease family protein CDS	338906	341542	CDS	reverse
CP066352	nucleotidyltransferase domain-containing protein CDS	342411	343016	CDS	reverse
CP066352	malate synthase G CDS	343832	344191	CDS	forward
CP066352	ftsZ CDS	346216	347352	CDS	forward
CP066352	L-serine ammonia-lyase CDS	355374	356063	CDS	forward
CP066352	serine hydroxymethyltransferase CDS	356090	357367	CDS	forward
CP066352	anthraniloyl-CoA monooxygenase CDS	358962	359687	CDS	forward
CP066352	restriction endonuclease CDS	360278	360601	CDS	reverse
CP066352	XRE family transcriptional regulator CDS	362220	362459	CDS	forward
CP066352	abortive infection family protein CDS	368674	368913	CDS	reverse
CP066352	Fic family protein CDS	371374	372543	CDS	forward
CP066352	DNA-binding protein CDS	377357	377599	CDS	forward
CP066352	amino acid adenylation domain-containing protein CDS	385380	399494	CDS	reverse
CP066352	sigma-70 region 4 domain-containing protein CDS	404915	405076	CDS	reverse
CP066352	glycosyl transferase CDS	422831	431419	CDS	forward
CP066352	c-type cytochrome CDS	432531	432878	CDS	reverse
CP066352	CHAD domain-containing protein CDS	433325	433813	CDS	forward
CP066352	sensor histidine kinase CDS	434230	435042	CDS	reverse
CP066352	transglutaminase family protein CDS	440387	441043	CDS	reverse
CP066352	transglutaminase family protein CDS	448266	448421	CDS	reverse
CP066352	BA14K family protein CDS	448818	449240	CDS	reverse
CP066352	transglutaminase family protein CDS	449716	450579	CDS	reverse
CP066352	ppk2 CDS	450904	451692	CDS	forward
CP066352	VIT1/CCC1 transporter family protein CDS	451929	452162	CDS	forward
CP066352	type I polyketide synthase CDS	473240	479422	CDS	reverse
CP066352	acyl carrier protein CDS	479419	479781	CDS	reverse
CP066352	SDR family oxidoreductase CDS	479775	480518	CDS	reverse
CP066352	long-chain fatty acid--CoA ligase CDS	480515	481879	CDS	reverse
CP066352	htpG CDS	494056	495933	CDS	reverse
CP066352	ACT domain-containing protein CDS	496273	496860	CDS	forward
CP066352	glycosyltransferase CDS	496874	498820	CDS	reverse
CP066352	SWIM zinc finger family protein CDS	501354	502274	CDS	reverse
CP066352	ATP-dependent RecD-like DNA helicase CDS	506572	508770	CDS	reverse
CP066352	SMC-Scp complex subunit ScpB CDS	511312	511872	CDS	reverse
CP066352	maturase CDS	516086	516325	CDS	reverse
CP066352	L,D-transpeptidase CDS	541027	541740	CDS	forward
CP066352	UPF0149 family protein CDS	560035	560634	CDS	reverse
CP066353	anaerobic ribonucleoside-triphosphate reductase activating protein CDS	2744	3397	CDS	reverse
CP066353	ribonucleoside triphosphate reductase CDS	3558	5593	CDS	reverse
CP066353	strawberry notch family protein CDS	22142	26397	CDS	forward
CP066353	toprim domain-containing protein CDS	26397	27464	CDS	forward
CP066353	sigma-70 region 4 domain-containing protein CDS	34944	35099	CDS	reverse
CP066353	type IV secretory system conjugative DNA transfer family protein CDS	39616	40742	CDS	reverse
CP066353	virB11 CDS	40708	41739	CDS	reverse
CP066353	virB10 CDS	41736	42839	CDS	reverse
CP066353	trbJ CDS	44304	45101	CDS	forward
CP066353	trbK CDS	45098	45280	CDS	forward
CP066353	trbL CDS	45297	46457	CDS	forward
CP066353	sctI CDS	50773	51204	CDS	forward
CP066353	sctJ CDS	51201	51986	CDS	forward
CP066353	sctN CDS	53309	54682	CDS	forward
CP066353	sctV CDS	55584	57680	CDS	forward
CP066353	EscE/YscE/SsaE family type III secretion system needle protein co-chaperone CDS	59069	59293	CDS	forward
CP066353	FliM/FliN family flagellar motor switch protein CDS	61937	62923	CDS	forward
CP066353	sctR CDS	62920	63582	CDS	forward
CP066353	sctS CDS	63579	63839	CDS	forward
CP066353	sctT CDS	63937	64725	CDS	forward
CP066353	EscU/YscU/HrcU family type III secretion system export apparatus switch protein CDS	64732	65796	CDS	forward
CP066353	3'-5' exonuclease CDS	81636	82532	CDS	forward
CP066353	sctI CDS	89159	89590	CDS	forward
CP066353	sctJ CDS	89587	90372	CDS	forward
CP066353	sctN CDS	91695	93068	CDS	forward
CP066353	FHIPEP family type III secretion protein CDS	93970	94403	CDS	forward
CP066353	traA CDS	99968	103276	CDS	reverse
CP066353	TraC family protein CDS	103553	103849	CDS	forward
CP066353	traD CDS	103854	104069	CDS	forward
CP066353	traG CDS	104056	105978	CDS	forward
CP066353	virB10 CDS	113569	114672	CDS	forward
CP066353	virB11 CDS	114669	115700	CDS	forward
CP066353	type IV secretory system conjugative DNA transfer family protein CDS	115666	116792	CDS	forward
CP066353	group II intron reverse transcriptase/maturase CDS	127921	128589	CDS	reverse
CP066353	ATP-binding protein CDS	136898	137239	CDS	reverse
CP066353	sctE CDS	163739	164872	CDS	reverse
CP066353	SycD/LcrH family type III secretion system chaperone CDS	164874	165596	CDS	reverse
CP066353	EscR/YscR/HrcR family type III secretion system export apparatus protein CDS	166111	166269	CDS	forward
CP066353	2OG-Fe(II) oxygenase CDS	175471	177732	CDS	reverse
CP066353	SWIM zinc finger family protein CDS	178270	179181	CDS	reverse
CP066353	ATP-dependent RecD-like DNA helicase CDS	182359	184560	CDS	reverse
CP066353	SMC-Scp complex subunit ScpB CDS	190450	191136	CDS	reverse
CP066353	type IV secretory system conjugative DNA transfer family protein CDS	194067	195182	CDS	reverse
CP066353	type IV secretory system conjugative DNA transfer family protein CDS	196231	197037	CDS	reverse
CP066353	virB11 CDS	197003	197809	CDS	reverse
CP066353	tadA CDS	219129	219359	CDS	forward
CP066353	TrbC/VirB2 family protein CDS	219349	219678	CDS	forward
CP066353	trbJ CDS	233475	234272	CDS	forward
CP066353	trbK CDS	234269	234451	CDS	forward
CP066353	trbL CDS	234514	235050	CDS	forward
CP066353	LysR family transcriptional regulator CDS	237297	238220	CDS	forward
CP066353	EscR/YscR/HrcR family type III secretion system export apparatus protein CDS	244435	244593	CDS	reverse
CP066353	SycD/LcrH family type III secretion system chaperone CDS	245108	245830	CDS	forward
CP066353	sctE CDS	245832	246965	CDS	forward
CP066353	trbG CDS	254745	255583	CDS	forward
CP066353	trbI CDS	256050	257057	CDS	forward
CP066353	anaerobic ribonucleoside-triphosphate reductase activating protein CDS	261129	261782	CDS	reverse
CP066353	ribonucleoside triphosphate reductase CDS	261944	263980	CDS	reverse
CP066354	type I secretion system permease/ATPase CDS	1	159206	CDS	reverse
CP066354	traF CDS	8000	8599	CDS	reverse
CP066354	type I secretion system permease/ATPase CDS	19169	20911	CDS	reverse
CP066354	hemolysin-type calcium-binding protein CDS	22437	22919	CDS	forward
CP066354	EAL domain-containing protein CDS	40423	40965	CDS	reverse
CP066354	Gfo/Idh/MocA family oxidoreductase CDS	43203	44195	CDS	forward
CP066354	GMC family oxidoreductase CDS	44307	45824	CDS	forward
CP066354	NAD(P)-binding domain-containing protein CDS	45885	46241	CDS	reverse
CP066354	MFS transporter CDS	46329	47657	CDS	reverse
CP066354	dihydroxy-acid dehydratase CDS	47746	48201	CDS	reverse
CP066354	dihydroxy-acid dehydratase CDS	50850	52121	CDS	reverse
CP066354	tripartite tricarboxylate transporter permease CDS	55604	57116	CDS	reverse
CP066354	cystathionine gamma-synthase family protein CDS	59263	60546	CDS	reverse
CP066354	E3 ubiquitin--protein ligase CDS	60826	62121	CDS	reverse
CP066354	calcium-binding protein CDS	89352	90305	CDS	forward
CP066354	peptidase domain-containing ABC transporter CDS	91225	93459	CDS	forward
CP066354	SEL1-like repeat protein CDS	94789	96876	CDS	forward
CP066354	glycoside hydrolase family 99-like domain-containing protein CDS	97042	100809	CDS	forward
CP066354	rfbA CDS	105367	106245	CDS	reverse
CP066354	glycosyltransferase family 2 protein CDS	107916	110258	CDS	reverse
CP066354	glycosyltransferase family 2 protein CDS	110261	112756	CDS	reverse
CP066354	glycosyltransferase family 4 protein CDS	114169	115443	CDS	forward
CP066354	SMC-Scp complex subunit ScpB CDS	127704	128264	CDS	forward
CP066354	segregation and condensation protein B CDS	129819	129958	CDS	forward
CP066354	XRE family transcriptional regulator CDS	130680	131000	CDS	forward
CP066354	AAA family ATPase CDS	136839	137696	CDS	reverse
CP066354	traF CDS	146501	147100	CDS	reverse
CP066357	FAD-binding oxidoreductase CDS	202	1374	CDS	forward
CP066357	(2Fe-2S)-binding protein CDS	1421	1660	CDS	forward
CP066357	NAD(P)/FAD-dependent oxidoreductase CDS	1653	1820	CDS	forward
CP066357	FAD-dependent oxidoreductase CDS	1972	2649	CDS	forward
CP066357	(2Fe-2S)-binding protein CDS	2649	3059	CDS	forward
CP066357	HlyD family efflux transporter periplasmic adaptor subunit CDS	8588	9672	CDS	reverse
CP066357	aldo/keto reductase CDS	16000	16881	CDS	forward
CP066357	amino acid adenylation domain-containing protein CDS	36726	40811	CDS	forward
CP066357	ATP-dependent RecD-like DNA helicase CDS	46075	48255	CDS	forward
CP066357	DEAD/DEAH box helicase CDS	48750	51452	CDS	forward
CP066357	SWIM zinc finger family protein CDS	51453	52373	CDS	forward
CP066357	HlyD family efflux transporter periplasmic adaptor subunit CDS	53522	54911	CDS	forward
CP066357	glycosyltransferase CDS	54908	56854	CDS	forward
CP066357	ACT domain-containing protein CDS	56868	57455	CDS	reverse
CP066357	htpG CDS	57795	59671	CDS	forward
CP066357	NF038122 family metalloprotease CDS	75577	76488	CDS	forward
CP066357	HNH endonuclease CDS	77028	78296	CDS	forward
CP066357	ftsZ CDS	81392	82528	CDS	reverse
CP066357	L-serine ammonia-lyase CDS	87017	87706	CDS	forward
CP066357	serine hydroxymethyltransferase CDS	87700	89010	CDS	forward
CP066357	anthraniloyl-CoA monooxygenase CDS	89066	89794	CDS	forward
CP066357	ABC transporter substrate-binding protein CDS	90134	90370	CDS	forward
CP066357	shc CDS	91151	93166	CDS	forward
CP066357	ATP-binding protein CDS	104556	104801	CDS	forward
CP066357	3-keto-5-aminohexanoate cleavage protein CDS	113367	114140	CDS	reverse
CP066357	nuclear transport factor 2 family protein CDS	114382	115023	CDS	reverse
CP066357	AMP-binding protein CDS	115169	117904	CDS	reverse
CP066357	aldo/keto reductase CDS	118303	119328	CDS	reverse
CP066357	C58 family peptidase CDS	130101	130892	CDS	reverse
CP066357	TauD/TfdA family dioxygenase CDS	137532	138449	CDS	forward
CP066357	MobA/MobL family protein CDS	150939	151549	CDS	reverse
CP066357	Rieske (2Fe-2S) protein CDS	152391	152768	CDS	reverse
CP066357	amidohydrolase family protein CDS	152787	153337	CDS	reverse
CP066357	class I SAM-dependent methyltransferase CDS	153341	153625	CDS	forward
CP066357	virB11 CDS	157070	158101	CDS	reverse
CP066357	virB10 CDS	158098	159243	CDS	reverse
CP066357	virB9 CDS	159255	160106	CDS	reverse
CP066357	virB8 family protein CDS	160103	160774	CDS	reverse
CP066357	EexN family lipoprotein CDS	162118	162366	CDS	reverse
CP066357	virB5 CDS	162363	163085	CDS	reverse
CP066357	VirB4 family type IV secretion/conjugal transferATPase CDS	163082	165448	CDS	reverse
CP066357	TrbC/VirB2 family protein CDS	165779	166075	CDS	reverse
CP066357	GNAT family N-acetyltransferase CDS	166762	167397	CDS	reverse
CP066357	LuxR family transcriptional regulator CDS	167800	168528	CDS	forward
CP066357	N-6 DNA methylase CDS	172867	177969	CDS	forward
CP066357	HU family DNA-binding protein CDS	202827	203132	CDS	reverse
CP066357	maturase CDS	214400	215173	CDS	forward
CP066357	AAA family ATPase CDS	219454	222306	CDS	forward
CP066357	LysR family transcriptional regulator CDS	231242	232153	CDS	reverse
CP066357	Rieske 2Fe-2S domain-containing protein CDS	233359	233760	CDS	forward
CP066357	FadR family transcriptional regulator CDS	233836	234534	CDS	forward
CP066357	ornithine cyclodeaminase family protein CDS	234697	235695	CDS	forward
CP066357	dihydrodipicolinate synthase family protein CDS	235771	236787	CDS	forward
CP066357	NAD-dependent succinate-semialdehyde dehydrogenase CDS	236801	238243	CDS	forward
CP066357	FAD-dependent oxidoreductase CDS	238333	239466	CDS	forward
CP066357	MFS transporter CDS	239599	240804	CDS	forward
CP066357	3-keto-5-aminohexanoate cleavage protein CDS	244187	245062	CDS	reverse
CP066357	cupin domain-containing protein CDS	245086	245619	CDS	reverse
CP066357	fumarylacetoacetate hydrolase family protein CDS	245696	246634	CDS	reverse
CP066357	TetR/AcrR family transcriptional regulator CDS	246905	247543	CDS	forward
CP066357	MFS transporter CDS	248075	249298	CDS	reverse
CP066357	amino acid ABC transporter ATP-binding protein CDS	250398	251177	CDS	reverse
CP066357	amino acid ABC transporter permease CDS	251213	251863	CDS	reverse
CP066357	amino acid ABC transporter permease CDS	251860	252525	CDS	reverse
CP066357	LysR family transcriptional regulator CDS	253522	254493	CDS	reverse
CP066357	NAD(P)-dependent oxidoreductase CDS	254571	255521	CDS	forward
CP066357	aldehyde dehydrogenase family protein CDS	255545	257050	CDS	forward
CP066357	selenocysteine synthase CDS	258333	259643	CDS	forward
CP066357	amino acid ABC transporter ATP-binding protein CDS	260689	261423	CDS	forward
CP066357	amino acid ABC transporter permease CDS	262396	263058	CDS	forward
CP066357	amino acid ABC transporter permease CDS	263055	263717	CDS	forward
CP066357	TrbI/VirB10 family protein CDS	263897	264284	CDS	forward
CP066357	oleate hydratase CDS	266450	266721	CDS	reverse
CP066357	glucose 1-dehydrogenase CDS	266767	267525	CDS	reverse
CP066357	acetoacetate decarboxylase family protein CDS	270148	270937	CDS	forward
CP066357	HdeD family acid-resistance protein CDS	272113	272706	CDS	reverse
CP066357	Tat pathway signal protein CDS	291519	292601	CDS	reverse
CP066357	nodulation protein NodU CDS	303241	304923	CDS	reverse
CP066357	LD-carboxypeptidase CDS	306884	307879	CDS	forward
CP066357	HAD-IA family hydrolase CDS	309256	309888	CDS	forward
CP066357	class I SAM-dependent methyltransferase CDS	309881	310669	CDS	forward
CP066357	NYN domain-containing protein CDS	311756	312382	CDS	forward
CP066357	adenylate cyclase CDS	316780	317337	CDS	reverse
CP066357	TrbG/VirB9 family P-type conjugative transfer protein CDS	329849	330220	CDS	forward
CP066357	virB10 CDS	330232	331377	CDS	forward
CP066357	virB11 CDS	331374	332405	CDS	forward
CP066357	class I SAM-dependent methyltransferase CDS	337217	337501	CDS	reverse
CP066357	amidohydrolase family protein CDS	337505	337678	CDS	forward
CP066357	ltrA CDS	345510	346985	CDS	forward
CP066357	NAD(P)/FAD-dependent oxidoreductase CDS	359431	361071	CDS	reverse
CP066357	ATP-binding protein CDS	361168	361281	CDS	forward
CP066357	dihydrodipicolinate synthase family protein CDS	369328	370263	CDS	forward
CP066357	FAD-binding oxidoreductase CDS	370256	371431	CDS	forward
CP066357	(2Fe-2S)-binding protein CDS	371478	371717	CDS	forward
CP066357	FAD-dependent oxidoreductase CDS	371710	373119	CDS	forward
CP066357	HlyD family efflux transporter periplasmic adaptor subunit CDS	378652	379737	CDS	reverse
CP066357	aldo/keto reductase CDS	386065	386946	CDS	forward
CP066357	amino acid adenylation domain-containing protein CDS	390063	394148	CDS	reverse
