# Supplementary material for: Spontaneously Produced Lysogenic Phages Are an Important Component of the Soybean Bradyrhizobium Mobilome
Source: mBio. 2023 Apr 5;14(2):e00295-23. doi: 10.1128/mbio.00295-23 (PMC10127595; doi:10.1128/mbio.00295-23)
Supplement: TABLE S2 [file mbio.00295-23-s0002.xlsx]

## Sheet: Supplementary Table S2
Supplementary Table S2: Terminase large subunit (TerL) protein sequences from sequenced University of Delaware Bradyrhizobium Culture Collection (UDBCC) accessions, UniProtKb/SwissProt, and NCBI Virus
Data Source	Accession Number	Amino Acid Sequence
UDBCC	Phage_terminase_large_subunit_S06B_7757731	MIASGKFRRVVMVFGAQTGKSEAMLDVAGQRLDQRPGPILYVGPNRQFLTEQFEPRVMSLLEQAPTLTEKLARGKRMTKTRKLVAGVPFRLAHSGSSAALKSDPAVLALVDEYDEMRANVNEQGGPLGLVERRGDTYADFVCVVTSTPKRGRVEAVEDKRSKLFFWDVAVADDIESPIWQLWQQGTRHHWCWPCPHCGEHFVPRFNLMRYPAKGSPMRAARETYLECPHCGGIIEDGHKAAMNERGQYVAPGQTIDRNGQVSGDPPDTMSVSYWVSGLASPFVSFGDRIRVYLEAIALGDNAMVQQAINAGFGELYSPGGGEVPEWAEIKEKARHADYRRGEVPDGVLRLSIAADVQKQSIPYVIRGWGPRATSWLIDWGYLRGDTAETEVWDQLAELI…
UDBCC	Phage_terminase_large_subunit_S10J_5409063	MRIQLPASGWIERPHQRRLWSYLQSGGTRAIEIAHRRWGKDDVVLHHTAIAAHERVASYWHCLPEYAQARKAIWTAVNPHTGKRRIDEAFPHELRSATNEQEMFIRFRNNSTWQVIGSDRYNGLVGAGIAGIAFSEWALANPSAWAYIRPMLEENGGWAAFITTPRGRNHAKAMYDMARSNPRWFAEISTVLDTKALTDEQLAESRAEYQALYGEDLGNAQFEQEYLCSFNAAIFGAFYARETLAVRTSGRLREFEADPTLPVHTAWDLGVLDSTAIWFFQVTAGGKLLILDYYVAHGVGVDHYADIVHTRREENGWKAGTDYVPHDARVKEWGVGRTRVEQMISHNLRPHLVRRSTDADGHQAIRLTLPVCVFHTRTEEEGFAALESYRREWDDDLKT…
UDBCC	Phage_terminase_large_subunit_USDA122_4540661	MWDTSCPDWEARIREGRSLLPDLPLLEAEADMGLAFFDELRLPDVPGNPRLGDASGQWFRDLVRAVFGSWDPVSQTRMIRDFFALVPKGSSKTTYSAALMLVAMLMNFRPRATALFLGPTQAIADRAYEQAVGMIDESPDLKRRFRPRDHIKTIEDLVTKSEMQVATFDLRILTGAMALIFVLLDELHVLGKAANTSRVLRQIRGGLDKTPEGVLVITTTQSDDIPAGAFKSELKFVRNLRDGAYRGRVIRPTLPLLYEFPRDIAVLTREERAQGVEPRWKDPANWPMVMPNINRPITVEAMRADWESEQEKGDEAINIWASQHLNIEIGQGINNEGWSGADLWDAQVDEKLDLESLLARSEVVTIGVDGGGRDDLLGLAVMGREKVTRHWLSWCYGWA…
UDBCC	Phage_terminase_large_subunit_USDA762_3619878	MGVGSSFKVFNDKIETPGDGLIIFQGMQDHSAESIKSLEGFRIAWIEEAQTLSARSLSLLRPTIRADNSEIWASWNPTRKSDAIDDFFRGKNGLPKGAVLVKANWRDNPWWTDVLEAERLLELERYPERYDHTYEGDYAKAFEGAYFAALLSEAKRKGRIGVVAADPLLPLRAFHDLGGAGASADAYAIWIVQWVNQEIRILDYYESVGQTLSYHVAWMRDNGYEKAINYLPHDGVHENNVLGLKYEEHWRQAGFNVEPSVKNQGKGAAAMRIEAVRRLGPQMWFNEATTESGRQALGFYHEKKDEVRNVGLGPDHDWSSHAADAFGLMAVCYTPPSSSANFNRSLSYPNMGVA
UDBCC	Phage_terminase_large-subunit_USDA761_4720551	MLAPIDTAAPPVAAGMWDLSCVDWQDRIREGRSLMPDVPLFAAEADMAQAFYDEIQLPDVPGKPKMRTASGEWFRELVRAAFGSWDPASQTRYIRDILLMVVKGSSKTTNSAALLLVAMLMNYRPRGKALFIGPTQAISLRAYEQAVGMIEESPDLKRRFRTHDHDMSIEDLVTKAEAQVKTFDVNILTGAMGLFFVLLDEVHLLGNKPNGAKVLRQIRGGLDKTPEGLLVMTTTQSDGIPAGIFKSELKLARNVRDGKYRGKVIRPMLPLLYEFPPEVATLTREERAQGVEPRWMDPAYWPWVMPNLGRSGSSLPELIADWEGERDKGDEAIRIWASQHLNVEIGQGINNEGWRGADYWEGAVDETITLEALIERCDVITLGIDGGGLDDLLALAAIG…
	CAE27333.1	MLGGRGAGKTRAGAEWVRAMVAGTPPYATRPHGRIALVGESWHDAREVMVEGESGLLRITPRRERPEWIATRKRLEWPNGAVGEVFSADDPDSLRGPQFEAAWCDELAKWRYAEASFDMLQFGLRLGSRPRQLITTTPRPLPLIKRLLGDPHTRVTRAPTRANAAHLSPAFLETVVARYAGTRQGRQELDGELIEDRPDALWSRDRIERARVAAAPPLVRIVVAIDPPGSSRPGADACGIVAAGRSAAGDYYVLEDVSSDRLSPAAWAARAIALYHRLEADAIIAEVNMGGEMVRAVLHETDAAIPVREVRASRGKFVRAEPVAALYEQGRVRHVGCFPLLEDEMCDFAPTGLSSGHSPDRLDALVWAITALIGGAHAGGPRMRVL
NCBI Virus	NP_037698.1	MTRGERVIAFIERFCIVPEGKLIGQPMRLDPFQKDFILAVYDNPAGTDMAILSIARKNGKTGLIAGILLAHLVGPEAVQNTQIVSGALSREQAAIVFNLAVKMVNLNPKLQEIVHITPSGKKLIGLPCNVEYKALSAEGKTTHGLSPILAILDETGQVRGPQDDFIDAITTAQGAHENPLLIVISTQAANDADLLSIWIDDAVKSKDPHIVCHVYEAPKDADISKRESWLAANPALGTFRSEKDMARQAEKAGRMPSFENTFRNLNLNQRVSTVSPFISRSVWELCGEMPINTPRKWYAGLDLSARNDLTALVIAGEADDGVWDVFPFFWTPQKTLEERTKTDRAPYDVWVREGLLRTTPGASVDYSFVVADIAEIIGDFDLTSMAFDRWRIDQFRKDA…
NCBI Virus	NP_040581.1	MNISNSQVNRLRHFVRAGLRSLFRPEPQTAVEWADANYYLPKESAYQEGRWETLPFQRAIMNAMGSDYIREVNVVKSARVGYSKMLLGVYAYFIEHKQRNTLIWLPTDGDAENFMKTHVEPTIRDIPSLLALAPWYGKKHRDNTLTMKRFTNGRGFWCLGGKAAKNYREKSVDVAGYDELAAFDDDIEQEGSPTFLGDKRIEGSVWPKSIRGSTPKVRGTCQIERAASESPHFMRFHVACPHCGEEQYLKFGDKETPFGLKWTPDDPSSVFYLCEHNACVIRQQELDFTDARYICEKTGIWTRDGILWFSSSGEEIEPPDSVTFHIWTAYSPFTTWVQIVKDWMKTKGDTGKRKTFVNTTLGETWEAKIGERPDAEVMAERKEHYSAPVPDRVAYLTAG…
NCBI Virus	NP_042010.1	MSTQSNRNALVVAQLKGDFVAFLFVLWKALNLPVPTKCQIDMAKVLANGDNKKFILQAFRGIGKSFITCAFVVWSLWRDPQLKILIVSASKERADANSIFIKNIIDLLPFLSELKPRPGQRDSVISFDVGPANPDHSPSVKSVGITGQLTGSRADIIIADDVEIPSNSATMGAREKLWTLVQEFAALLKPLPSSRVIYLGTPQTEMTLYKELEDNRGYTTIIWPALYPRTREENLYYSQRLAPMLRAEYDENPEALAGTPTDPVRFDRDDLRERELEYGKAGFTLQFMLNPNLSDAEKYPLRLRDAIVAALDLEKAPMHYQWLPNRQNIIEDLPNVGLKGDDLHTYHDCSNNSGQYQQKILVIDPSGRGKDETGYAVLYTLNGYIYLMEAGGFRDGYSD…
NCBI Virus	NP_046828.1	MSLDNHHPELAPSPPHIIGPSWQKTVDGDWHLPDPKMTLGWGVLKWLSEYVNTPGGHDDPNRLKVLISLSEAGLLENENMFIPTDEQVRLVLWWYAVDEKGQYVYREGVIRRLKGWGKDPFTAALCLAELCGPVAFSHFDETGQAIGKPRPAAWITVAAVSQDQTKNTFSLFPVMISKKLKTEYGLDVNRFIIYSAAGGRIEAATSSPASMEGNRPTFVVQNETQWWGQGPDGKANEGHAMAEVIEGNMTKVEGSRTLSICNAHIPGTETVAEKAYVEWQDVQSGKSVDTGMMYDALEAPADTPISEIPSEKENPDGFREGIEKLREGLLIARGDSTWLPIDDIIKSILSTKNSITESRRKFLNQVNAAEDSWLSPQEWNRCFADPDKYLDKMGFELAP…
NCBI Virus	NP_046897.1	MIISTSQVANLRTAVKAGLKSLYRPEPMTAVEWADAHYYLPKESAYQEGRWETLPFQRAIMNAMGSDYIRIVNVIKSARVGYSKMLLGVIAYFIEHKQRNELLWLPTDGDADNFMKSHVEPTIRDVPSLLSLAPWYGKKHRDNTLSMKRFTNGRGFWCLGGKAAKNYREKSVDVVGYDELAAFDADIEKEGSPTFLGDKRIEGSVWPKSIRGSTPKLRGTCQIERAAKESGHFMRFHVACPHCGEEQYLKFGDRDTPFGFKWEPEQAETVYYLCEHNACVIKQHELDFSNARYICELTGIWTRDGLRWFSSSNAEIDPPESVTFHIWTAYSPFTTWVQIVKDWFKTKGDTGKRKTFVNTTLGETWEAKIGDRPDADVLAERKEHFDAAVPERVAYLTAG…
NCBI Virus	NP_047115.1	MYYMNQMLAYNKEHGIELNKYMRKTIQKQIRIHKKYIYRYDRVTQAIEWIEDNFYLTTGNLMKIKLHPTQKYWYELMLGYDMVDEKGVQVNLINEIFLNLGRGSGKSSLMATRVLNWMILGGQYGGESLVIAYDNTQARHVFDQVRNQTEASDTLRVYNENKIFKSTKQGLEFTAFKTTFKKQTNDTLRAQGGNSSLNIFDEVHTYGEDITESVNKGSRQKQDNWQSIYITSGGLKRDGLYDKLVERFKSEEEFYNDRSFGLLYMLENHEQVKDKKNWTMALPLIGDVPKWSGVIEEYELAQGDPALQNKFLAFNMGLPMQDTAYYFTPQDTKLTEFNLSVFNKNRTYVGIDLSLIGDLTAVSFVCELEGKTYSHTLTFSVRSQYEQLDTEQQELWTEF…
NCBI Virus	NP_047924.1	MADWAGIDPVIARHIPADATVPSEGYRVAKWIEEFCYLTGSFAGQPFRLLPWQRELLIDAYVLTQDTFGRWRRKHRTVVVCVARKNGKSTIAAAIMLYHLIADRGDAQRQIIAAANDRNQARMVFDSAKQMVNASPKLAAVCDVQRDVIRYKDNTYRVVSADAGRQQGLNPAAVSLDEYAFSKHSDLFDALTLGSAARNQPMFLIISTAGPDPDGPFAALCEQGERVNSGEADDPTLFYRSWGPKLGETVDHLDPDVWRACNPSYDILNPDDFKAAAQRSTEASFRIYRLSQFVRGASTWLPHGLWDSLAADDDPLEPGDEVVLGFDGSWKGDSTALVACRIRDLKVFVLGHWEAPADDAHWRVPMADVREELHTALDVYRVRNLVADPYRWEETLDNL…
NCBI Virus	NP_050632.1	MNTRENNLKALHAPRKINLREEAGLLGVDIVTDIGEAQPRNEPVFLGYQRRWFEDESQICIAEKSRRTGLTWAEAGRNVMTAAKPKRRGGRNVFYVGSRQEMALEYIAACALFARAFNQLAKADVWEQTFWDSDKKEEILTYMIRFPNSGFKIQALSSRPSNLRGLQGDVVIDEAAFHEALDELLKAAFALNMWGASVRIISTHNGVDNLFNQYIQDAREGRKDYSVHRITLDDAIADGLYRRICYVTNQPWSPEAEKAWRDGLYRNAPNKESADEEYGCIPKKSGGAYLSRVLIEAAMTPARDIPVLRFEAPDDFESLTPQMRHGIVQDWCEQELLPLLDALSPLNKHVLGEDFARRGDLTVFVPLAITPDLRKRECFRVELRNVTYDQQRQILLFIL…
NCBI Virus	NP_061498.1	MTPSDIARQYASDVVGGAIVACRYVALACQRFLNDLDRQSDDDWPYVFDEAKADRAVKFMQLMPHTKGKWSASKSKLVFEPWQVFIEANIFGWVKRDTGKRRFREAYEEIPRKNGKSARLAARGIYLFAADGESGAEVYSGATTEKQAFEVFRPAWMMAHKLENLRNRFGIELSGNQKNPGPMFVMEDMSKFETVIGNPGDGASPHAALVDEYHEHDTDALVDTMQTGMGAREQPLLSIITTAGSNLGGPCHEKRRDVIRILEGQTIDETIFGIIYTIDEDDPWDDPASLIKANPNYGVSVFPDFLLAQLQQAKRSASKQNAFRTKHLNQWVGARTVWMNMLAWQRQKRDFTIADMAGCRCWMALDLASKKDVAALVMLFEKAGQFYCIPRFYAPEAAA…
NCBI Virus	NP_075501.1	MTIKVLNEPSPKLLTTWYAEQVTQGKIKTSKYVKKECERHLRYLENGGKWVFDEELAHRPIRFIEKFCKPSKGSKRQLVLQPWQHFIIGSLFGWVHKETKLRRFKEALIFMGRKNGKTTTISGVANYAVSQDGENGAEIHLLANVMKQARILFDESKAMIKASPKLRENFRPLRDEIHYDATISKIMPQASDSDKLDGLNTHMGIFDEIHEFKDYKLISVIKNSRAARLQPLLIYITTAGYQLDGPLVDMVEAGRDTLDQIIEDERTFYYLASLDDDDDINDSSNWIKANPNLGVSIDLDEMKEEWEKAKRTPAERGDFITKRFNIFANNDEMSFIDYPTLQKNNEIISLDELEGRPCTIGYDLSETEDFTAACATFALDNGKVAVLTHSWIPKHKVEY…
NCBI Virus	NP_112076.1	MTSINPIFEPFIEAHRYKVAKGGRGSGKSWAIARLLVEAARRQPVRILCARELQNSISDSVIRLLEDTIEREGYSAEFEIQRSMIRHLGTNAEFMFYGIKNNPTKIKSLEGIDICWVEEAEAVTKESWDILIPTIRKPFSEIWVSFNPKNILDDTYQRFVVNPPDDICLLTVNYTDNPHFPEVLRLEMEECKRRNPTLYRHIWLGEPVSASDMAIIKREWLEAATDAHKKLGWKAKGAVVSAHDPSDTGPDAKGYASRHGSVVKRIAEGLLMDINEGADWATSLAIEDGADHYLWDGDGVGAGLRRQTTEAFSGKKITATMFKGSESPFDEDAPYQAGAWADEVVQGDNVRTIGDVFRNKRAQFYYALADRLYLTYRAVVHGEYADPDDMLSFDKEAIG…
NCBI Virus	NP_510934.1	MLMMINEMLNPKQQEVWNCFINDKPKVLIASGAKRAGKTYVFILLFLMHIATYKDKGLNFIIGGATQASIRRNILDDMELILGRELTLDKSNAVKIFGNKVYVFDGQNSDAWKKARGFTSAGAFLNEGTALHNMFIKEVFSRCSYKGARILIDTNPENPMHPVKKDYIDKSGQRLSNGRLNIKAFQFTLFDNTFLDEEYIESIIASTPTGMFTDRDIYGKWVSAEGVVYKDFKEKVHYIKEEEFKTKQIKRKYAGVDWGYEHYGSIMVVAEDFDGNKYVIEEHAHRHKEIDDWVAIAKGVIKRHGDILFYCDTARPEHIERFRREKIKARYADKAVIAGIEVISRLFKLNKIFIIKEKVSLFKEEIYNYVWKDNADEPVKLNDDTLDALRYAVYTANKP…
NCBI Virus	NP_523347.1	MSTQSNRNALVVAQLKGDFVAFLFVLWKALNLPVPTKCQIDMAKVLANGDNKKFILQAFRGIGKSFITCAFVVWTLWRDPQLKILIVSASKERADANSIFIKNIIDLLPFLAELKPRPGQRDSVISFDVGPAKPDHSPSVKSVGITGQLTGSRADIIIADDVEIPSNSATQGAREKLWTLVQEFAALLKPLPTSRVIYLGTPQTEMTLYKELEDNRGYTTIIWPALYPRSREEDLYYGERLAPMLREEFNDGFEMLQGQPTDPVRFDMEDLRERELEYGKAGFTLQFMLNPNLSDAEKYPLRLRDAIVCGLDFEKAPMHYQWLPNRQNRNEELPNVGLKGDDIHSYHSCSQNTGQYQQRILVIDPSGRGKDETGYAVLFTLNGYIYLMEAGGFRDGYSD…
NCBI Virus	NP_536358.1	MATNFPRVEQGLKFARDVVRGKRPACRYVQLACKRHLDDLAASRKKDFRWKFDPEAAERKLALIELLPHTKGEWAFKGQLVTLEPWQKFGLMATFGWLNKRTGKRRFRESYWEVPRKNGKSVTAAGVGIGMFVLDDEFGAEVYAGATTEKQAWEVFRPAQLMVKRSPMLIDSAGIEVNASNMNKPADGSRFEPIIGNPGDGASPSCAIVDEYHEHDSAALYETMLTGMGARRQPLMFIITTAGANIEGPCFDKRRQVIEMLEGTVPDDELFGWIWTIDEGDDWTDPRVLAKANPNIGISVYQDYLESQQQRAIKSARFTNTFKTKHLNVWTSAKAGYFNLEDWKSCEDRSLTLEQFEGQDCVLALDMARKLDLNSMARLFWHDIDGRRHYFCVAPRFWV…
NCBI Virus	NP_599034.1	MSRKSYPNVNAANQYARDVVRGKIVACQFVIQACQRHLDDLMAEKSKSFRYRFDKDLAERVAKFIQLLPHTKGEWAFKRMPITLEPWQLFVICCAFGWVNKGSRLRRFREVYTEIPRKNGKSAISAGVALYCFACDNEFGAEVYSGATTEKQAWEVFRPARLMCKRTPMLTEAFGIEVNASNMNRPEDGARFEPLIGNPGDGSSPHCAVVDEYHEHATDALYTTMLTGMGARRQPLMWAITTAGYNIEGPCYDKRREVIEMLNGSVPNDELFGIIYTVDEGDDWTDPQVLEKANPNIGVSVYREFLLSQQQRAKNNARLANVFKTKHLNIWVSARSAYFNLVSWQSCEDKSLTLEQFEGQPCILAFDLARKLDMNSMARLYTREIDGKTHYYSVAPRFW…
NCBI Virus	NP_612831.1	MFNTVLEELIDYSNSILDGKINACKRHKQACKRFLNDLERMESDDFEYYWDEEEAQRIVKWYGHCRHSKGVLEGKPIILNSWAKFVVCNIEAWKHKDTNYRRFRFAFIQVARKNQKSQLEAGMAGYEIGAKGYNAAEVYTLGVERDQAKIVFEEWELMASKPLKKRFKFTQKVIKHKKSNSFIKHLSKKAGKTGDGKNPQMAVIDEYHAHPNSKMYDVMKSGMMARTEPLLVIITTAGEDYEETACYYEYLDCCSILDGTFENEKYFVMICELEDEDDPFDEKAWIKANPVLCTYEEGIESMRQNANLAKNTSNEEKRIEFLTKNCNIYVAAGEKKYVDVEFWKACKENITLEKFRGHDCYIGMDLSKSGDLTSIAFEFPYLDEGIRKYALFGKSFIPA…
NCBI Virus	NP_795461.1	MTIEYDYSAIGDIYKDDAFYYAKMVVDEQIKSSKKVFKACLRHLNDLKRIDDEDFKFVYLPEKAADPINFIEILPDVKTGKPYPLAMFQKFIIGNLYGWRKKTDHSLRRFRKAMISVARKNGKTILIAGILLYEFLFGHNPSMSRQLFCTANDRTQAKIAWDMAKKQLSSLRAKDVDVRKATKIVRDELKNLHDESYIRALSRDTGAVDGFEPYVGVLDEFAASKTNEMLELLESGQGQLDNPFILIISTAGMDLNVPMHTIEYPYITKILDGEITDEGYFGYVAEQDNEEEIKDESNWIKSNPILEVEALHDKLMDYLRTRRRVSLETGEINKVLIKNFNMWRQSSEESYIDKQSWELAQIDKPDTYKRRVWLGVDVGRVSDLFAISSVIMMDDYWYL…
NCBI Virus	NP_803283.1	MVRISIKKKLLRRILRLILVSTMTKVKLNFNKPSNVFNRNIFEILTNYDNFTEVHYGGGSSGKSHGVIQKVVLKALQDWKYPRRILWLRKVQSTIKDSLFEDVKDCLINFGIWDMCLWNKTDNKVELPNGAVFLFKGLDNPEKIKSIKGISDIVMEEASEFTLNDYTQLTLRLRERKHVNKQIFLMFNPVSKLNWVYKYFFEHGEPMENVMIRQSSYRDNKFLDEMTRQNLELLANRNPAYYKIYALGEFATLDKLVFPKYEKRLINKDELRHLPSYFGLDFGYVNDPSAFIHSKIDVKKKKLYIIEEYVKQGMLNDEIANVIKQLGYAKEEITADSAEQKSIAELRNLGLKRILPTKKGKGSVVQGLQFLMQFEIIVDERCFKTIEEFDNYTWQKDKD…
NCBI Virus	NP_892047.1	MASYPNVNAAQQYARDILSGKILAGKYIKLACQRHLDDLKNSVNDKNYPYRFDRDLAERACCFVQLLPHSSGDLKGQKLKAEPWQLFIFSSIFGWVTKKGKKRRFKETYIRVGRKNGKSFFAAGIGMYMFCADGENAAEVYCGATKMAQAKKVFTPASQMAKLLPDLRSRFNVSVWAEKLTREDGSVFAPVVGNPGDGDSPSCAIIDEYHEHPTDILYSTMTTGMGARSQPLTLIITTAGKDIESPCYDKDNEVKQCLDKMLPNERLFGMIYELDALDNWQDPCNLIKANPNLGVSVFYEDLVEKLHLAKTVPRMTNDIKTKHLNMWVSGKTAFFNMDHWAKAEDKNLKLSNFKGEESHLGLDLAAKLDLNAGVPVFTREIEGKRHYYCVGSKFWVPED…
NCBI Virus	NP_918997.2	MVIDLADIFRPPERLTVSQAAAKYRKLNTPGAYVGDWFNETVPYMVEPMNTLTSRDFDAEVFVGPAQCGKTDGLLLNFVGYTVKVDPMDMILYCPTNSAARDFSVRRIDRMHRHSPEIGAMMARSRDTDNKFDKHYKDGTILTLSWPSVTEFAGRPIGRVCLTDYDRMPDDVDGDGEPFDLASKRTTTFGSFAMTLAESSPSREIEEDGRKWLASSPHEAPPCKGILGLYNRGDRRRRYWKCPHCGDWFEPTFKLLKWDDCGDAVSCADTVRMEAPCCGGRIEADQRNDLDLWGVWLKDGESMTADDKRVGTPRRSRIASFWMNGVVAAFISWRKLVANYITAEEDYERTGSQESLKKFYNTDLGEPYFHRGNETVLLPETLKARAEVLREKHVPKAVR…
NCBI Virus	NP_945032.1	MATNFPRVEQGLKFARDVVRGKRPACRYVQLACKRHLDDLAASRKKDFRWKFDPEAAERKLALIELLPHTKGEWAFRKQLVTLEPWQKFGLMATFGWLNKRTGKRRFRESYWEVPRKNGKSVIAAGVGIGMFVLDDEFGAEVYAGATTEKQAWEVFRPARLMVKRSPELIVAADIEVNASNMNKPEDGSRFEPLIGNPGDGASPSCSIVDEYHEHDSAALYETMLTGMGARRQPLMFIITTAGANIEGPCFDKRRQVIEMLEGTVPDDELFGWIWTIDEGDDWTDPRVLAKANPNIGISVYQDYLESQQQRAIKSARFTNTFKTKHLNVWTSAKAGYFNLEDWKSCEDRSLTLEQFEGQDCVLALDMARKLDLNSMARLFWHDIDGRRHYFCVAPRFWV…
NCBI Virus	NP_958178.1	MTSINPIFEPFIEAHRYKVAKGGRGSGKSWAIARLLVEAARRQPVRILCARELQNSISDSVIRLLEDTIEREGYSAEFEIQRSMIRHLGTNAEFMFYGIKNNPTKIKSLEGIDICWVEEAEAVTKESWDILIPTIRKPFSEIWVSFNPKNILDDTYQRFVVNPPDDICLLTVNYTDNPHFPEVLRLEMEECKRRNPTLYRHIWLGEPVSASDMAIIKREWLEAATDAHKKLGWKAKGAVVSAHDPSDTGPDAKGYASRHGSVVKRIAEGLLMDINEGADWATSLAIEDGADHYLWDGDGVGAGLRRQTTEAFSGKKITATMFKGSESPFDEDAPYQAGAWADEVVQGDNVRTIGDVFRNKRAQFYYALADRLYLTYRAVVHGEYADPDDMLSFDKEAIG…
UniProtKB/SwissProt	sp|P03694|TERL_BPT7	MSTQSNRNALVVAQLKGDFVAFLFVLWKALNLPVPTKCQIDMAKVLANGDNKKFILQAFRGIGKSFITCAFVVWSLWRDPQLKILIVSASKERADANSIFIKNIIDLLPFLSELKPRPGQRDSVISFDVGPANPDHSPSVKSVGITGQLTGSRADIIIADDVEIPSNSATMGAREKLWTLVQEFAALLKPLPSSRVIYLGTPQTEMTLYKELEDNRGYTTIIWPALYPRTREENLYYSQRLAPMLRAEYDENPEALAGTPTDPVRFDRDDLRERELEYGKAGFTLQFMLNPNLSDAEKYPLRLRDAIVAALDLEKAPMHYQWLPNRQNIIEDLPNVGLKGDDLHTYHDCSNNSGQYQQKILVIDPSGRGKDETGYAVLYTLNGYIYLMEAGGFRDGYSD…
UniProtKB/SwissProt	sp|P03708|TERL_LAMBD	MNISNSQVNRLRHFVRAGLRSLFRPEPQTAVEWADANYYLPKESAYQEGRWETLPFQRAIMNAMGSDYIREVNVVKSARVGYSKMLLGVYAYFIEHKQRNTLIWLPTDGDAENFMKTHVEPTIRDIPSLLALAPWYGKKHRDNTLTMKRFTNGRGFWCLGGKAAKNYREKSVDVAGYDELAAFDDDIEQEGSPTFLGDKRIEGSVWPKSIRGSTPKVRGTCQIERAASESPHFMRFHVACPHCGEEQYLKFGDKETPFGLKWTPDDPSSVFYLCEHNACVIRQQELDFTDARYICEKTGIWTRDGILWFSSSGEEIEPPDSVTFHIWTAYSPFTTWVQIVKDWMKTKGDTGKRKTFVNTTLGETWEAKIGERPDAEVMAERKEHYSAPVPDRVAYLTAG…
UniProtKB/SwissProt	sp|P04295|TRM3_HHV11	MFGQQLASDVQQYLERLEKQRQLKVGADEASAGLTMGGDALRVPFLDFATATPKRHQTVVPGVGTLHDCCEHSPLFSAVARRLLFNSLVPAQLKGRDFGGDHTAKLEFLAPELVRAVARLRFKECAPADVVPQRNAYYSVLNTFQALHRSEAFRQLVHFVRDFAQLLKTSFRASSLTETTGPPKKRAKVDVATHGRTYGTLELFQKMILMHATYFLAAVLLGDHAEQVNTFLRLVFEIPLFSDAAVRHFRQRATVFLVPRRHGKTWFLVPLIALSLASFRGIKIGYTAHIRKATEPVFEEIDACLRGWFGSARVDHVKGETISFSFPDGSRSTIVFASSHNTNGIRGQDFNLLFVDEANFIRPDAVQTIMGFLNQANCKIIFVSSTNTGKASTSFLYNL…
UniProtKB/SwissProt	sp|P10310|TERL_BPT3	MSTQSNRNALVVAQLKGDFVAFLFVLWKALNLPVPTKCQIDMAKVLANGDNKKFILQAFRGIGKSFITCAFVVWTLWRDPQLKILIVSASKERADLNSIFIKNIIDLLPFLDELKPSPGQRDSVISFDVGPAKPDHSPSVKSVGITGQLTGSRADIIIADDVEIPSNSATQGAREKLWTLVQEFRALLKPLPTSRVIYLGTPQTEMTLYKELEDNRGYTTIIWPALYPRSREEDLYYGERLAPMLREEFNDGFEMLQGQPTDPVRFDMEDLRERELEYGKAGFTLQFMLNPNLSDAEKYPLRLRDAIVCGLDFEKAPMHYQWLPNRQNRNEELPNVGLKGDDIHSYHSCSQNTGQYQQRILVIDPSGRGKDETGYAVLFTLNGYIYLMEAGGFPDGYSD…
UniProtKB/SwissProt	sp|P17312|TERL_BPT4	MEQPINVLNDFHPLNEAGKILIKHPSLAERKDEDGIHWIKSQWDGKWYPEKFSDYLRLHKIVKIPNNSDKPELFQTYKDKNNKRSRYMGLPNLKRANIKTQWTREMVEEWKKCRDDIVYFAETYCAITHIDYGVIKVQLRDYQRDMLKIMSSKRMTVCNLSRQLGKTTVVAIFLAHFVCFNKDKAVGILAHKGSMSAEVLDRTKQAIELLPDFLQPGIVEWNKGSIELDNGSSIGAYASSPDAVRGNSFAMIYIDECAFIPNFHDSWLAIQPVISSGRRSKIIITTTPNGLNHFYDIWTAAVEGKSGFEPYTAIWNSVKERLYNDEDIFDDGWQWSIQTINGSSLAQFRQEHTAAFEGTSGTLISGMKLAVMDFIEVTPDDHGFHQFKKPEPDRKYIAT…
UniProtKB/SwissProt	sp|P26745|TERL_BPP22	MELDAILDNLSDEEQIELLELLEEEENYRNTHLLYEFAPYSKQREFIDAGHDYPERCFMAGNQLGKSFTGAAEVAFHLTGRYPGTKGYPADGKYGGEWKGKRFYEPVVFWIGGETNETVTKTTQRILCGRIEENDEPGYGSIPKEDIISWKKSPFFPNLVDHLLVKHHTADGVEDGISICYFKPYSQGRARWQGDTIHGVWFDEEPPYSIYGEGLTRTNKYGQFSILTFTPLMGMSDVVTKFLKNPSKSQKVVNMTIYDAEHYTDEQKEQIIASYPEHEREARARGIPTMGSGRIFQIPEETIKCQPFECPDHFYVIDAQDFGWNHPQAHIQLWWDKDADVFYLARVWKKSENTAVQAWGAVKSWANKIPVAWPHDGHQHEKGGGEQLKTQYADAGFSM…
UniProtKB/SwissProt	sp|P27753|TERL_BPP1	MARSCVTDPRWRELVALYRYDWIAAADVLFGKTPTWQQDEIIESTQQDGSWTSVTSGHGTGKSDMTSIIAILFIMFFPGARVILVANKRQQVLDGIFKYIKSNWATAVSRFPWLSKYFILTETSFFEVTGKGVWTILIKSCRPGNEEALAGEHADHLLYIIDEASGVSDKAFSVITGALTGKDNRILLLSQPTRPSGYFYDSHHRLAIRPGNPDGLFTAIILNSEESPLVDAKFIRAKLAEYGGRDNPMYMIKVRGEFPKSQDGFLLGRDEVERATRRKVKIAKGWGWVACVDVAGGTGRDKSVINIMMVSGQRNKRRVINYRMLEYTDVTETQLAAKIFAECNPERFPNITIAIDGDGLGKSTADLMYERYGITVQRIRWGKKMHSREDKSLYFDMRA…
UniProtKB/SwissProt	sp|P36693|TERL_BPP21	MISDAQKAANAAGAIATGLLSLIIPVPLTTVQWANKHYYLPKESSYTPGRWETLPFQVGIMNCMGNDLIRTVNLIKSARVGYTKMLLGVEAYFIEHKSRNSLLFQPTDSAAEDFMKSHVEPTIRDVPAMLELAPWFGRKHRDNTLTLKRFSSGVGFWCLGGAAAKNYREKSVDVVCYDELSSFEPDVEKEGSPTLLGDKRIEGSVWPKSIRGSTPKIKGSCQIEKAANESAHFMRFYVPCPHCGEEQYLKFGDDASPFGLKWEKNKPESVFYLCEHHGCVIHQSELDQSNGRWICENTGMWTRDGLMFFSARGDEIPPPRSITFHIWTAYSPFTTWVQIVYDWLDALKDPNGLKTFVNTTLGETWEEAVGEKLDHQVLMDKVVRYTAAVPARVVYLTAG…
UniProtKB/SwissProt	sp|P54308|TERL_BPSPP	MKKVRLSEKFTPHFLEVWRTVKAAQHLKYVLKGGRGSAKSTHIAMWIILLMMMMPITFLVIRRVYNTVEQSVFEQLKEAIDMLEVGHLWKVSKSPLRLTYIPRGNSIIFRGGDDVQKIKSIKASKFPVAGMWIEELAEFKTEEEVSVIEKSVLRAELPPGCRYIFFYSYNPPKRKQSWVNKVFNSSFLPANTFVDHSTYLQNPFLSKAFIEEAEEVKRRNELKYRHEYLGEALGSGVVPFENLQIEEGIITDAEVARFDNIRQGLDFGYGPDPLAFVRWHYDKRKNRIYAIDELVDHKVSLKRTADFVRKNKYESARIIADSSEPRSIDALKLEHGINRIEGAKKGPDSVEHGERWLDELDAIVIDPLRTPNIAREFENIDYQTDKNGDPIPRLEDKDN…
UniProtKB/SwissProt	sp|Q6QGD2|TERL_BPT5	MEVSRPYVNTVDVIDFGIDKRFFRLPVSGILAQEGITPNGPQIAIINALEDPRHRFVTACVSRRVGKSFIAYTLGFLKLLEPNVKVLVVAPNYSLANIGWSQIRGLIKKYGLQTERENAKDKEIELANGSLFKLASAAQADSAVGRSYDFIIFDEAAISDVGGDAFRVQLRPTLDKPNSKALFISTPRGGNWFKEFYAYGFDDTLPNWVSIHGTYRDNPRADLNDIEEARRTVSKNYFRQEYEADFSVFEGQIFDTFNAIDHVKDLKGMRHFFKDDEAFETLLGIDVGYRDPTAVLTIKYHYDTDTYYVLEEYQQAEKTTAQHAAYIQHCIDRYKVDRIFVDSAAAQFRQDLAYEHEIASAPAKKSVLDGLACLQALFQQGKIIVDASCSSLIHALQNY…
	YP_006582.1	MAAYPNVSVANKYARDIVDGKIVACRFIRLACQRHFDDLKKSLDKNYPYKFDRDLAERACKFVQLLPHSSGELAGQKLKLEPWQSFIFCSIFGWVTKKDKKRRFREAYIRVARKNGKSFFAAGVGIYTFCADGENSAEVYCGATTMAQAKKVFTPARQMASRLPALRSRFDISVWTDSLTRPDGSVFAPMAGKPGDGDSPHCAIIDEYHEHDTDHMYEAMTMGMGARSQPLTLIITTAGSSLESPCYDKDKEVKEAIEGITCNERLFGMIYELDVGDDWTDPKNLIKANPNLNVSVKYSDLVELLEVAKQVPRKVNAFKTKRLNIWVSGKSAFYNMEQWKAAEDKNLKLEDFANDTCNVGLDLAKKLDMNAGIRLFTREIEGKRHYYCIKPKFWVPEDT…
	YP_224140.1	MESQVDLQIPAKLVPVFATEGVRYRGAHGGRGSAKTRTFALMTAVKAYQAAEANISGVILCAREYMNSLEESSMEEVKQAIRSVAWLDDYFDIGEKYIRTKNRKVSYVFCGLRHNLDSIKSKARILVAWVDEAESVSSTAWKKLRPTVREEGSEIWVTWNPEKDGSATDKLFRKNPPKSSMIVEMNYVDNPWFPAVLEEERQEDLANLDYADYAWIWEGAYLENSDKQVLANKYVVQSFEDNLWRKSERLLFGADFGFAKDPSTLIRMFILDNNLYIEYEAYGNGVELDDMWKFYAGKTDATPKQLKDWKVTDDTKFPGIPEARKWPIKADNSRPETISHIKGQGFNISAAQKWQGSVEDGITFLRGFKKIIIHPRCKETAKEARLYSYKTDRITGEVL…
	YP_224236.1	MTTKKIELPPKILEVFEQPRGAVRFRGAYGSRGSGKSFNFAKMAAIWGAIEKMRILCTRELQVSIKESFHAELKNAIKSDEWLSSIYDVGIDYIRNNNNGTEFLFKGLRHGMGSVKSTAQIDLTIVEEAEDVPENAWVELLPTIFRTDKAECWVIWNPRKKGSPVDKRFRQFKPDDAVVVEMNYYDNPFFPKGLEDLRRHDEDTMPPELYAHVWLGAYYEHTEAQVFKNWKVEQVNTNGWEGPYYGLDFGFSQDPTAGVKCWLNGNDVYIEKEAGKVGLEIDHTADYLIKRIDGIDDAKVYADSARPESISLLKRTGIPRIEGVPKWKGSVEDGVEWLRSKRIFIDPECTETIKEFTYYSYKTDRYTGEIKNQLVDAYNHYIDAIRYCFNDMITYSPPP…
	YP_239856.1	MTIKVLNEPSPKLLTTWYAEQVTQGKIKTSKYVKKECERHLRYLENGGKWVFDEELAHRPIRFIEKFCKPSKGSKRQLVLQPWQHFIIGSLFGWVHKETKLRRFKEALIFMGRKNGKTTTISGVANYAVSQDGENGAEIHLLANVMKQARILFDESKAMIKASPKLRENFRPLRDEIHYDATISKIMPQASDSDKLDGLNTHMGIFDEIHEFKDYKLISVIKNSRAARLQPLLIYITTAGYQLDGPLVNMVEAGRDTLDRIIEDERTFYYLASLDDDDDINDSSNWIKANPNLGVSIDLDEMKEEWEKAKRTPDERGDFITKRFNIFANNDEMSFIDYPTLQKNNDIISLDELEGRPCTIGYDLSETEDFTAACATFALDNGKVAVLTHSWIPKHKVEY…
	YP_453562.1	MTTPEYTTAMPDWAYLLEKGQSLVPPPIYPEQAALAMSVFTRLRAVDVPGSPTLGECSPPWILDFVRYVFGAYDADTGNNLLKELFLLVPKKSAKSSLASGIMLTALIIGWRKSASYIIISPTIEIAGNSFKPAADSVRADPELSKLLQVSAHTRTITNRVTGAVLKVLAAAEDTVTGSKASVLLIDELHLMGLKENGSSMLREAAGGLAARPEGFVLKLTTQSSQAPAGVFKSDLDLFRNVRDGIVVDKRRFGLLYEHPKSWIDDGRAQTLEGIELVNPSLGYSVDRNYLEDSYNKAKAVGGGELLDFLAKHANIEIGMNLRNDRFAGSDFWQQNSDPTLNLDSLIERCEVAVVGIDGGGLDDLLGLSVVGRCKKTRKWLSWSYGWCHSIALERVKQN…
	YP_512312.1	MNWIMERVFAYCEDILNGKINSCKKHRWAIERFIRDYEECQSEDSPFYFDGEIAEDFYWFAKEFKHVEGILAGESVELTDFQLFLAANIFGFKKKINGARRFRKVFIQLARKNAKSQFLAIVAAFCTFLGDEKQRAYIAGWTRDQSSEVYEAVKTGISSSELLEGKWKEAYSTIEIFKNGSVVVPLSKEARKTGDGKNPSLGIVDEYHAHETDEIYDVLSSGMVARKEPLMFIITTAGFDLSRPCYREYEYVSDILDPSKNVENDDYFVMICELEKNDDIKDESNWIKANPIVATYEEGLEGIRSDLKVALDRPEKMRAFLTKNMNIWVDKKDNGYMDMSKWQKCEVDTLDFSGATLWIGGDLSMTTDLTSVGWVGMDDEGDFIVGQHSFMPEARLKEK…
	YP_654764.1	MEVCGYTLDDIECTEVGAHFCVPRANKAQAFFEEILVHTKGQYTRKKFILEDWQRDDIVRPLFGRVEYSDEFGCYKRRYEIAWIELARKNGKTELLAGIMLYLLVADGEQSGEIYGVARDKKQAALAFDVAAQMVKFSPILSKRLKVVDYKKRIYDAKTNSFYDVIAADAKSALGSNPSGCGADEILAWQDGGMWDSLRTGMGSGARVQPLMVASTTAGNDTEGFAGLKHREMERVMEDPDNPDFKHIFVYMRNTPMEEDPWNEECWPHANPALGRFLSWEAMRKQAAEARNNPIAEMAFRQFKLNQWQNSTIRWMRMPAWDECKGTVFKSNKDLFDAFAGQSCWFGLDLAARRDLCSICYLFPQSDGSVDLLWRHWIPESALAKLDRLNDGRFAKEFV…
	YP_699944.1	MDDRVTRYAIDVLEGKEVAGRYVKLACQRHIDDLERSKLAPYKYEFDLEKALESIDFFEDLRFTDGEIAGQQVKLFGFQDFIVGSIFGWVCKGTGYRRFKKSYVQLARKNAKSLLNSGIGIKLAAFDKYPNAQVYCTATKMKQARIVWKQARKFIEIEPDLREIFKIKDHDAIIESLINGGEIMALGRDTGTIDGFDPHGGIIDEYHSHKTNQMVKLLEDGSVNQAESLISIITTAGFNLNGPCYKEWEYCKNVLEGIVNNDEYFIYIAQMDVEDDIWDPNNWLKANPLVAKLPKGLENLKRFAEESKQKGGDDLKNFLTKSLNIWYEFSNDQYIGPSVWKVGASKLTLENFKGKTCYAGLDLSSGGDLTSLALIFPYEFEKENGEKVRKYFIHSHSFI…
	YP_762513.1	MYYLNKMLEYNKENGIIINKYIRKTIQKQIRIHNKYIYRYDRVTQAIEWIQDNFYLTTGNLMKIELLPTQRWWYELMLGYDMVDEKGIQVNLVNEIFLNLGRGSGKSSLMATRVLNWMILGGQYGGESLVIAYDNTQARHVFDQVRNQTEASDTLRVYNENKIFKSTKQGLEFTSFKTTFKKQTNDTLRAQGGNSSLNIFDEVHTYGEDITESVNKGSRQKQDNWQSIYITSGGLKRDGLYDKLVERFKSEEEFYNDRSFGLLYMLENHEQVKDKKNWTMALPLIGDVPKWSGVIEEYELAQGDPALQNKFLAFNMGLPMQDTAYYFTPQDTKLTDFNLSVFNKNRTYVGIDLSLIGDLTAVSFVCELEGKTYSYTLTFSVRSQYEQLDTEQQELWTEF…
	YP_764262.1	MYYLNKMLDYNKDNGIIINKYIRKTIQKQIRIHGKYIYRYDRVTQAIEWIEDNFYLTTGNLMKIKLHPVQKWWYELMLGYDMVDEKGIQVNLVNEIFLNLGRGSGKSSLMATRVLNWMILGGQYGGESLVIAYDNTQARHVFDQVRNQTEASDTLRVYNENKIFKSTKQGLEFTSFKTTFKKQTNDTLRAQGGNSSLNIFDEVHTYGEDITESVNKGSRQKQDNWQSIYITSGGLKRDGLYDKLVERFKSEEEFYNDRSFGLLYMLENHEQVKDKKNWTMALPLIGDVPKWSGVIEEYELAQGDPALQNKFLAFNMGLPMQDTAYYFTPQDTKLTDFNLSVFNKNRTYVGIDLSLIGDLTAVSFVCELEGKTYSHTLTFSVRSQYEQLDTEQQELWTEF…
	YP_764316.1	MYYLNKMLEYNKENGIIINKYIRKTIQKQIRIHNKYIYRYDRVTQAIEWIEDNFYLTTGNLMKIELLPTQRWWYELMLGYDMIDEKGVQVNLINEIFLNLGRGSGKSSLMATRVLNWMILGGQYGGESLVIAYDNTQARHVFDQVRNQTEASDTLRVYNENKIFKSTKQGLEFTSFKTTFKKQTNDTLRAQGGNSSLNIFDEVHTYGEDITESVNKGSRQKQDNWQSIYITSGGLKRDGLYDKLVERFKSEEEFYNDRSFGLLYMLENHEQVKDKKNWTMALPLIGSVPKWSGVIEEYELAQGDPALQNKFLAFNMGLPMQDTAYYFTPQDTKLTDFNLSVFNKNRTYVGIDLSLIGDLTAVSFVCELEGKTYSHTLTFSVRSQYEQLDTEQQELWTEF…
	YP_873987.1	MTKVKLNFNKPSNVFNRNIFEILTNYDNFTEVHYGGGSSGKSHGVIQKVVLKALQDWKYPRRILWLRKVQSTIKDSLFEDVKDCLINFGIWDMCLWNKTDNKVELPNGAVFLFKGLDNPEKIKSIKGISDIVMEEASEFTLNDYTQLTLRLRERKHVNKQIFLMFNPVSKLNWVYKYFFEHGEPMENVMIRQSSYRDNKFLDEMTRQNLELLANRNPAYYKIYALGEFATLDKLVFPKYEKRLINKDELRHLPSYFGLDFGYVNDPSAFIHSKIDVKKKKLYIIEEYVKQGMLNDEIANVIKQLGYAKEEITADSAEQKSIAELRNLGLKRILPTKKGKGSVVQGLQFLMQFEIIVDERCFKTIEEFDNYTWQKDKDTGEYTNEPVDTYNHCIDSLRYS…
	YP_001004302.1	MTKVKLNFNKPSNVFNRNIFEILTNYDNFTEVHYGGGSSGKSHGVIQKVVLKALQDWKYPRRILWLRKVQSTIKDSLFEDVKDCLINFGIWDMCLWNKTDNKVGLPNGAVFLFKGLDNPEKIKSIKGISDIVMEEASEFTLNDYTQLTLRLRERKHVNKQIFLIFNPVSKLNWVYKYFFEHGEPMENVMIRQSSYRDNKFLDEMTRQNLELLANRNPAYYKIYALGEFATLDKLVFPKYEKRLINKDELRHLPSYFGLDFGYVNDPSAFIHSKIDVKKKKLYIIEEYVKQGMLNDEIANVIKQLGYAKEEITADSAEQKSIAELRNLGLKRILPTKKGKGSVVQGLQFLMQFEIIVDERCFKTIEEFDNYTWQKDKDTGEYTNEPVDTYNHCIDSLRYS…
	YP_001039811.1	MYDLNPALRDFWLDKARYKALYGGRASSKSHDAAGFAVYLARNYTVKFLCARQFQNKISESVYTLIKGKIDAAGWTKEFDVTISSIRHKKTGAEFLFYGIARNLNEIKSTEGVDILWLEEAQYLTEEQWNVINPTIRREGSQIWLIWNPDQYTDFIYQNFVVNPPADCLSKQINWTENPFLSDTMLKVIYDEYQRDPKLAEHVYGGAPKMGGDKAIIQLQYVLAAIDAHKKLGWKIEGSKRTGFDIADDGDDANAIVDAIGNVVVWAEEWDGLEDELLKSSTKVFNHALEKGSSIIFDSIGVGAHAGSKFSELNEARSLEIIYEPFNAGGAVYDPDGTYMKLPHVVITNREHFSNVKAQMWDRVATRFRKTYEVVTYGANHPHDELISISSEHVPAKIL…
	YP_001039815.1	MTQQRFDKSCSLSADGYAPQLPKDSCLKYRHSLQRLTASLRLMAEMVKAPPPRTADEWARENRIMPPTSPIPGPFNPDTNPYMIPIVSAFANPQYNRVTFVMGTQMGKSVSMENLVGWRLDDDPTPIMYVAPTSNLIDTTVEPKFMDMFQQAESLARKYDWNRSTKYTKWVGGTKFRFAWAGSPTELAADSAGLVLVDEVDRIVNTGEGDTTEIIEARGDAYVDSKIGYTATPTHGKVERTEHPRTGLTHWARSHRDALSSAIWRLWQSGTRHEWAVPCPHCGQYFIPHSELLWWPGKGTEEECTPDQAEKKAMLTCPRNGCMIEDKYRAAMNKRGVPVAPGQTVTPDGVIEGEADTAGSSHFSMWVSGLCSFAAKKSYGFLAKKLAAALQSGDPETLQ…
	YP_001285808.1	MIESLLERIVHYAQDVVDGRTIACQKHKWACERFLNDIERITEDDFPYYFDGEELYRFYRWARMFKHNKGILAGQPIELTDFQLFIVGNIFGWKRKENGLRRFRKAYIQLARKNAKSQLLALIASYECFLSPEQSEVYIAGWGREQSSIVYNEVLAQVQACDLLKGKYTDSYGRIRHKKSGSIIQPLSKEARKTGDGKNPSLAVIDEYHTHETSEIYDVLVSGMVARQNPLIVIITTAGFNLASPCYTEYQYVSKVIDPGSPIENEEYFVMICELDKDDDIKDERNWVKANPIVATYEEGMNFLRSELQTALDVPEKMRSFLTKNMNIWVDQKDNGYLPLDKWRACAIKEQIDLDVRDCYVGIDLSMRIDLTSVSGIVPMDDGRFYVWSHSFIPEDTLA…
	YP_001293346.1	MSTLPPWMNDLRKAVDLGLQGLYKSPPMTAVEWAEDPDDGFYMSAESSYNEGKWKTAPFQVAILNAMGNDLIRVVNFVKSARIGYTKMLMANIGYKIQHKRRNVLMWSPTDPDAEGISKSHVNGLIRDVPVLLALAPWYGRKHSDNTLDTKVFANRRTLWTLGGKAARNYRERSADEVIYDELSKFDADIEGEGSPTFLGDQRLRGAVYPKSIRGSTPGTEGQCQITKAADESPRRLRYYIPCPHCGHEQTLKWGGKDCAFGVKYIANDLGEASSVWYACENERCSGTFEHHEMVVASERGRWKCEVSGVWTRDAMEWFGPDDQPIRTPRSVAFYCWAVYSTWTSWLDLIDEWLKVKGDREKLKTFTNTILGEVWVEDEGERVEWQTLYARRENYPKVP…
	YP_001294421.1	MYKLNPALRAVWRTRARYKVIYGGRASSKSHDAGGIAVYLAANYRLKFLCARQFQNRISESVYTLIKDKIENSEYNGEFIFTKNSIKHKRTGSEFLFYGIARNLSEIKSTEGIDILWLEEAHYLTQEQWEVIEPTIRKENSEIWIIFNPNEVTDFVYQNFVVKPPKDAFVKMINWNENPFLSETMLKVIHEAYERDKDQAEHIYGGIPKTGGDKSVINLKFILAAIDAHKKLGWEPAGSKRIGFDVADDGEDANATTLMHGNVIMEVDEWDGLEDELLKSSSRVYNLAKMKGASVTYDSIGVGAHVGSKFAELNDSSPDFKLTYDPFNAGGAVDKPDDIYMKLPHTTIKNKDHFSNIKAQKWEEVATRFRKTYEAVVHGKVYPFDELISINSETIHPDK…
	YP_001686738.1	MPPAAPVPGPFNPDSNPYMKPVAWAFAQPQFRRVTFVMGTQMGKSVTMENVVGHRIDEDPTPVLYVTPTKPLITSTVEPKFMDMFRECAALWRKYDKRRSTIYTKWIGGTKFRFAWAGSPTELAADSAGLILVDEVDRIVNTGEGDTTEIIEARGDAYVDSKVGYTATPLRGRVTKRKHPVTGLEHWQVGKKGAVTSKVWRLWQSGTRHEWAIPCPNCLVYFIPHMDLLWWPGQGSKEECSPDVAEREARLICSCCGEGIEDKYRPWMNARGVAVAPGQSVTKARRKGDQVLAGSVTGTAETEGSSHYSLWVSGLVSFAAKKSYGFLAKKLLEAQRSGDPATLQGVTNTGFGQLFAEVGDVPTWEEIRSMRWAYASGELILPEPRQIFMTIDVQKTRLE…
	YP_001686870.1	MVDGKITAGLTTIGAAERHLRDLKDGPKRGLHWDLNAALHVVNWYPTMLTITAGAKAGEPFHLLPPHMFATGSLFGWKRDDGRRRFRTFWFETGKGQAKSPWMAATGLYMMRFCGIPRFEGYAVAGTENQSGIVLGDAAALCRARVPDEEQTLEQYAGYQLRGTGDLTWQIEWDGSDEGLGICKFRNVSSGSSISGPRPSLVAGDEIHEWDDPSILEMWTAAIMKMPGDPLMLLGTNTPASDQIIGTEQSDYYTMVAKGEFQDDASLALICTCDEGDDPLADETVWRKALPALDITYPAANVRDEVAKAQGLPGKATTLKRLFFGFRIGVADGWIDLDLWQSSLGVLDEDELAGLPCWLGLDLSSRKDLTALSAVWERPDGHLLARIYYWTPGATIMQR…
	YP_001700612.1	MISGERRANNANRAITNGLIALHIPVPLTTVQWADEYYYLPKESSYTPGKWETLPFQVAIMNAMGYELIRVVNLIKSARVGYTKMLLGVEGYFIEHKSRNSLLFQPTDSSAEDFMKSHVEPTIRDVPVLLELAPWFGRKHRDNTLTLKRFSSGVGFWCLGGAAAKNYREKSVDVVCYDELSSFEPDVEKEGSPTLLGDKRIEGSVWPKSIRGSTPKVKGSCQIEKAANESAHFMRFYVPCPHCGEEQYLKFGDGSTPFGLKWEKSKPETVYYLCEHNGCVIRQSELDQKAGRWICDNTGMWTRDGLAYFSASGEEVPPPRSITFHIWTAYSPFTTWIQIIYDWLDALKDPNGVKTFINTTLGEPYEEAVAEKLSHELLLEKVIHYAAPVPERVVYLTAG…
	YP_001742039.1	MARKRLSALAIEKLEQVVGNSTAKPESAVFGLVDKLLHDGTPNVVKRLKMTATGVSETDEEPTILIPDRMELLLYPRRFKVFYGGRGSAKSRSCISYLIEKARFRNSRVGCFREIQNSIKESSYAELVDEINRKGHTQEYRCVDGEITHHSTRSKFVFRGLWRNITAIKGMAGLTDVFCEESENISQVSWDTLIPTVRAAGSEIIIVFNPNKETDPTWTNFVEPYINKMVDGIYQDDDIVVVNVNYVHNPWFTEELKQHMNQMKTVDYDRYLWVYEGKFNKRSDEQVFGGKWRIDNFEVKPEWHGPYFGMDFGFSTDPTAMVEVYIEELPGGRRNIYINREYGKVGLEITDTPAAMEQSFQMAKRARWYADCARPETISHIKRSGFDIHPCTKWPGSVE…
	YP_001837088.1	MKVSRDYINTTDVIDFGIDKRFFRLPVSSILAQEGITPNAPQIAIINALEDPRHRFVTACVSRRVGKSFIAYTLGFLKLLEPNVKVLVVAPNYSLANIGWSQIRGLIKKYGLQTERENAKDKEIELANGSLFKLASAAQADSAVGRSYDFIIFDEAAISDVGGAAFDIQLRPTLDKPNSKALFISTPRGGNWFKEFYEKGFNETLPNWVSIHGTYRDNPRADLNDIEEARRTVSKNYFRQEYEADFSVFEGQIFDTFNAIEHVKDLKGMRHFFKDDEAFETLLGIDVGYRDPTAVLTIKYHYDTDVYYVLEEYQQAEKTTAQHATYIQHCIDRYNVDRIFVDSAAAQFRQDLAYEHEIASAPAKKSVLDGLACLQALFQQGKIIVDASCTSLIHALANY…
	YP_002003990.1	MYYLNKMLEYNKENGIIINKYIRKTIQKQIRIHNKYIYRYDRVTQAIEWIEDNFYLTTGNLMKIKLHPVQKWWYELMLGYDMVDEKGIQVNLVNEIFLNLGRGSGKSSLMATRVLNWMILGGQYGGESLVIAYDNTQARHVFDQVRNQTEASDTLRVYNENKIFKSTKQGLEFTAFKTTFKKQTNDTLRAQGGNSSLNIFDEVHTYGEDITESVNKGSRQKQDNWQSIYITSGGLKRDGLYDKLVERFKSEEEFYNDRSFGLLYMLENHEQVKDKKNWTMALPLIGNVPKWSGVVEEYELAQGDPALQNKFLAFNMGLPMQDTAYYFTPQDTKLTDFNLSVFNKNRTYVGIDLSLIGDLTAVSFVCELEGKTYSHTLTFSVRSQYEQLDTEQQELWTEF…
	YP_002117560.1	MAKKPMTRGERVIAFIERYCLVPEGTLLGKPVKLLPFQRKFILAVYDNPAGTSRAYLSIARKNGKTGLIACLLLAHIVGPEAYQNGRIVSGARSRKQAAEVFNYAAKMVMMSTELSKLARIVPSAKMIVGLAKNVEYQASSAEAKSAHGGSPILAILDEVGQIKGPTDDFVEAIETSQGAYEGRAMLFAISTQAATDNDLFSRWIDDAETSKDPRIVSHIYTAPADCELDDREAWAAANPALGVFRSVKDVEDFSLLASRMPTKEASFRWLFLNQRIDASAPFVSPAVWRACDAPIVESFDGLPVFGGLDLSEVSDLTSLVLMAPKESDAGTIWHVKPTFWLPGDALREKAKADRVPYDVWHGNGQLETTPGPTVDYEFVAHHLRGLFDTLDIRKIAFD…
	YP_002117670.1	MSKFKDPMPNFIKRVLDGRLITSKAVNLAVKRHQEDLKRTDWRWRYDPNLAGKAVKFMEILPEPKSGKPQPLAPFQKFIIGSIYGWVDKDDPNIRRFTDVFISMARKNGKSLLISGVILYEFLFGKNPANKRQLYTAANDRKQAGIVFGMVKDRLRALMRKDPGIKRMVKITRDELVNLDDGSTIRSFSRDTGLVDGYEPHVAVVDEYANAKTTDMIETLASGQVLLPSYLTFIISTAGFDMNVPMFQQNYPYAKKVLSGEETAERYFAFIAEQDNVQEVDDPNSWIKSNPLLDVDIVHDQITDYLTTKLSQARADGSLNAKLVKNFNIWRQATEDSYLDFDAWKDAELSEKPDIRGKRAWIGIDVGRTSDLFAITWLIPQEGWWWLDGYAFVASKGGI…
	YP_002154147.1	MYKLNPALRAVWRTRARYKVIYGGRASSKSHDAGGIAVYLAANYRLKFLCARQFQNRISESVYTLIKDKIENSEYNGEFIFTKNSIKHKRTGSEFLFYGIARNLSEIKSTEGIDILWLEEAHYLTQEQWEVIEPTIRKENSEIWIIFNPNEVTDFVYQNFVVKPPKDSCVKMINWNENPFLSETMLKVIHEAYERDREQAEHIYGGIPKTGGDKSVINLKFILAAIDAHKKLGWEPAGSKRIGFDVADDGEDANATTLMHGNVIMEVDEWDGLEDELLKSSSRVYNLAKMKGASVTYDSIGVGAHVGSKFAELNDASPDFKLIYDPFNAGGAVDKPDDIYMKLPHTTIKNKDHFSNIKAQKWEEVATRFRKTYEAVEHGKVYPFDELISINSETIHPDK…
	YP_002154236.1	MFKLNPALRAVWRTRARYKVIYGGRASSKSHDAGGIAVFLAANYKLKFLCARQFQNRISESVYTLIKDKIENSEYNGEFIFTKNSIKHKITGSEFLFYGIARNLSEIKSTEGIDILWLEEAHYLTQEQWEVIEPTIRKENSEIWIIFNPNEVTDFVYQNFVVKPPKDSCVKMINWNENPFLSETMLKVIHEAYERDREQAEHIYGGIPKTGGDKSVINLKFILAAIDAHKKLGWEPAGSKRIGFDVADDGEDANATTLMHGNIIMEVDEWDGLEDELLKSSSRVYNLAKMKGTSVTYDSIGVGAHVGSKFAELNDASPDFKLIYDPFNAGGAVDKPDDVYMKLPHTTIKNKDHFSNIKAQKWEEVATRFRKTYEAVEHGKVYPFDELISINSETIHPDK…
	YP_002274187.1	MIPVWSTACPDWAERLKKGLSIIPAPIYPDQAAHALAIFKQLRIVDAPGSPTFGESCAPWVFDLVAALFGSYDAQTGVRHIKEVFILIPKKNSKSTLAAGIMMTALLLNWRQAAGYTILAPTVEVAAHAFNPARDMVRRDDDLDDLCQVQTHIRTITHRVTDTTLKVVAADPNTVSGIKSVGTLIDELWLFGKQYKAEDMLREAIGGLASRPEGFVVYTTTQSNEPPAGVFRQKLQYARDVRDGKIHDPHFLPVIFEHPPEMVESGAHLLMENLAMVNPNLGYSVDEAFLYREYRKAREAGEETFRGFMSKHANVEIGLALRSDRWAGADFWEEQGRCISLDDILLRADVVTVGIDGGGLDDLLGMYVIGRDRETREWLGWGHAWAHETAVVRRKSEAS…
	YP_002364311.1	MFKLNPALRAVWRTRARYKVIYGGRASSKSHDAGGIAVFLAANYKLKFLCARQFQNRISESVYTLIKDKIENSEYNGEFIFTKNSIKHKITGSEFLFYGIARNLSEIKSTEGIDILWLEEAHYLTQEQWEVIEPTIRKENSEIWIIFNPNEVTDFVYQNFVVKPPKDSCVKMINWNENPFLSETMLKVIHEAYERDREQAEHIYGGIPKTGGDKSVINLKFILAAIDAHKKLGWEPAGSKRIGFDVADDGEDANATTLMHGNVIMEVDEWDGLEDELLKSSSRVYNLAKMKGASVTYDSIGVGAHVGSKFAELNDASPDFKLIYDPFNAGGAVDKPDDIYMKLPHTTIKNKDHFSNIKAQKWEEVATRFRKTYEAVEHGKVYPFDELISINSETIHPDK…
	YP_002418810.1	MYKLNPALRAVWRTRARYKVIYGGRASSKSHDAGGIAVFLAANYKLKFLCARQFQNRISESVYTLIKDKIENSEYNGEFIFTKNSIKHKSTGSEFLFYGIARNLSEIKSTEGIDILWLEEAHYLTQEQWEVIEPTIRKENSEIWIIFNPNEVTDFVYQNFVVKPPKDSCVKMINWNENPFLSETMLKVIHEAYERDREQAEHIYGGIPKTGGDKSVINLKFILAAIDAHKKLGWEPAGSKRIGFDVADDGEDANATTLMHGNVIMEVDEWDGLEDELLKSSSRVYNLAKVKGASVTYDSIGVGAHVGSKFAELNDASPDFKLIYDPFNAGGAVDKPDDVYMKLPHTTIKNKDHFSNIKAQKWEEVATRFRKTYEAVEHGKVYPFDELISINSETIHPDK…
	YP_002455934.1	MYKLNPALRAVWRTRARYKVIYGGRASSKSHDAGGIAVYLAANYRLKFLCARQFQNRISESVYTLIKDKIENSEYNGEFIFTKNSIKHKRTGSEFLFYGIARNLSEIKSTEGIDILWLEEAHYLTQEQWEVIEPTIRKENSEIWIIFNPNEVTDFVYQNFVVKPPKDAFVKMINWNENPFLSETMLKVIHEAYERDKDQAEHIYGGIPKTGGDKSVINLKFILAAIDAHKKLGWEPAGSKRIGFDVADDGEDANATTLMHGNVIMEVDEWDGLEDELLKSSSRVYNLAKMKGASVTYDSIGVGAHVGSKFAELNDSSPDFKLTYDPFNAGGAVDKPDDIYMKLPHTTIKNKDHFSNIKAQKWEEVATRFRKTYEAVVHGKVYPFDELISINSETIHPDK…
	YP_002922617.1	MTPEYTTSMPDWESRLEHGLSIVPKPIFPDQAEVALGVFKRLVAVDVPGSPTYGEISPPWVFDFVAAVFGAYNIETGERLIKEFFCMVPKKSGKSAIASGIMLTFLILNWRKSAQFIIVSPTIQVADNSFKPSMDSVRADPQLSQLIQVSAHTRTLTHRVTGATLKVLAADGDTVTGSKASVMLADETHVLGTKPQAAQMLREAMGGLAARPEGCIIKISTQSSQPPAGVFKEDLQLFRDIRDGVVVDKRRFGVLYEHPRAWIEDGRARTLQGMKIVNPSLGYSVDYNFLEDQFQRAERIGGEQFLDFMSKHANLEIGLNLASDRFAGAAFWEQNADASLTLDTLIERCDVAVVGIDGGGLDDMLGLSVVGRCKLTRKWLSWSHAWVHTIALERRKDIA…
	YP_003097347.1	MATSNDVYLGNPNLKKAGTPIQFTKKQIDEWIKCKNDPIYFAMNYIQIISLDEGLVPFKMYDFQKEILRDFHENRFNIAKLPRQTGKSTTVVAYLLYYAIFYDSVNIGILANKASTARELLGRLQLAYENLPKWMQHGILVWNKGNVELENGSKILAASTSASAVRGMSFNILFLDEFAFVPNHVAEQFFASVYPTITSGKSTKVIIISTPNGMNHFYKMWEDARRGKNDYVTNEVHWSQVPGRDAKWKEETIKNTSPRQFAQEFECDFLGSADTLISPAKLQNIPFHDPIQSNAGLDVYERVQKDHEYIITVDVARGIGGDYSAFIVFDITTMPYKIVAKYRNNEIKPVLFPSVIFQVCKEYNNPYVLVEVNDIGDSIAATLNYDLEYPNVLMCAMRG…
	YP_003344921.1	MNWMPPLQHMPPKQVLALLLEEKARRRRTNRLAEYSPYPKQRAFHAMGAGTRERLLAAANQSGKTLCAGHEVAMHLTGRYPQWWEGKRFERSNHGLAGSETGELTRRGVQRILLGRDPKTEMGTGAIPGECIEGVTWARGVPELVDTVYVRHVSGERSSISLKSFDQGREKWQADTVDWVWFDEEPPEDVYFEGITRTNRTFGPVFMTFTPLKGMSSVVRRFLLEQAPDRGLVQMTIDDAEHYSPEDRARIIASYPAHEREARTKGTPSLGSGRVFPIAEDSIAIAPFSIPEEWALIGGMDFGYDHPFAAVKMAWDREADVIYVMCAYRQREATPVIHTAALRPWGAHLPWAWPHDGLQHDKGSGEQLAEQYRQQGLSMLGQRATFTDGTNGLEAGVTE…
	YP_004324487.1	MASDQIYLGNPLLKKANVKIDFTPEQVKEFIKCKNDPIYFTKTYVQIVSLDEGLVPFKMWDFQEELIRKFHKSRFNIAKLPRQTGKSTTVVSYLLHYLIFNDSVNVGILANKASTARDLLARLATAYENLPKWIQQGVVVWNKGNIELENGSKILAASTSASAVRGMSFNIIFLDEFAFVPNHIADSFFASVYPTITSGKSTKVIIISTPQGMNHFYKMWQDAVNGRNDYTYHEVHWSQVPGRDAKWKEETIKNTSQRQFTQEFECEFLGSVDTLISASKLKALAFDEPITRNKGLDIYEKPKDKNEYLLTVDVSRGIGGDYSAFIVYDITTVPYKIVGKYRNNEIKPMLFPNVINDVARAYNNAWVLCEVNDVGDQVASILNFDLEYPNVLMCAMRGR…
	YP_004421831.1	MPRIQIPYAFRELHHPYRNKVFHGGRGGAKSHSFAEVLVDKGYERGRGDGTFRWLFAREIQGSLKDSVKKLLEDKIRSQGLGPKEEGGNGFYRITERTITGGDGRTEFLFAGLRTNPDSVKSMEGLDGAWVEEANKVSQRSIDLLTPTVRKPGSELWWSFNRGSVKDPVDNRFLGGTPPPRSLIRKVGWEDNPWFPQDLYEEMMWDKARDHDKWLHVWEGHPVTMSESRVFQNWTVEDIDDQVPEGCIPRMGADWGFANDPSVLVLVYIFGRTMYIRAERWKLKLEVDDTPAFWAGTDLREENPRWSNRHGFPGMGNPLEEATPGIGHNGGPPLLPTNQVIADSARPEIISYMNKRDFNVKASKKGPGSIVEGVEFLKSFDVVIHPDCKHVIDEWTYYS…
	YP_004957638.1	MAQVTYMDAAAAWADADLEALKVSPEVAWYMADRGHFPPDCPPKIKTPEPRDAPGALFDPERVDKVLAAFHQLRHVKGVHAGKPLDPDTWQIAYIIAPIFGWVWWDEDADGYTRIITTGYVDLPRKNGKTTIAGGIGIYMTAADGEQGAQVVCAATTRDQAGFAFEPIKQLAKGAPGLKRYVQAFSGKVVHAATASYMQPVANVGDAQHGADLHAAIIDELHLHKDNVLIEALTTGTGSRSQPLIFFITTADAGAPNTPYDEYRRLIEQLARGALTDHNTYGVVFGALSDQEAEALGVPPDDPFSEATWKKANPGYGKSPTRRYLREMAAKAQNSPAQFASFQRLHLGLRTKQLTKWITLDDWKANAGDFIRHELRGMECYGGLDLSATSDVTALCWVF…
	YP_005098068.1	MKARIELPPKLIPVFSGPARYRGAYGGRGSGKTRSFAKMAAIRAYMFAEAGISGQILCGREYMNSLEDSSMEEVKQAIRSEPWLNAYFEIGEKFIRTRNRRVWFSFSGLRHNLDSIKSKARILIAWVDEAENVSEIAWQKLLPTVRECDSEVWITWNPEKDGSPTDTRFRKNIPAGAKIVELNYTDNPWFPDVLDQERLNDRETLDDQTYAWIWDGAYRENSDAQILSGKYRVAEFTPGPGWDGPYYGLDWGFSQDPTAGVKLWVHDRRLWVEYEASKVGLENDDIAQFMIDRLPGIELHAVRADSARPETISHVKSKGRDHKRANLPRIEPVAKWQGSVEDGIAHLRSYVEIVIHVRCTGFLREARLYSYKVDRLTGDVLTEIIDKNNHFMDASRYAL…
	YP_006200769.1	MYKLNPALRAVWRTRARYKVIYGGRASSKSHDAGGIAVFLAANYKLKFLCARQFQNRISESVYTLIKDKIENSEYNGEFIFTKNSIKHKSTGSEFLFYGIARNLSEIKSTEGIDILWLEEAHYLTQEQWEVIEPTIRKENSEIWIIFNPNEVTDFVYQNFVVKPPKDSCVKMINWNENPFLSETMLKVIHEAYERDREQAEHIYGGIPKTGGDKSVINLKFILAAIDAHKKLGWEPAGSKRIGFDVADDGDDANATTLMHGNVIMEVDEWDGLEDELLKSSSRVYNLAKLKGASVTYDSIGVGAHVGSKFAELNDASPDFKLIYDPFNAGGAVDKPDDVYMKLPHTTIKNKDHFSNIKAQKWEEVATRFRKTYEAVEHGKVYPFDELISINSETIHPDK…
	YP_006201085.1	MYYLNKMLDYNKENGIIINKYIRKTIQKQIRIHGKYIYRYDRVTQAIEWIEDNFYLTTGNLMKIKLHPVQKWWYELMLGYDMVDEKGIQVNLVNEIFLNLGRGSGKSSLMATRVLNWMILGGQYGGESLVIAYDNTQARHVFDQVRNQTEASDTLRVYNENKIFKSTKQGLEFTSFKTTFKKQTNDTLRAQGGNSSLNIFDEVHTYGEDITESVNKGSRQKQDNWQSIYITSGGLKRDGLYDKLVERFKSEEEFYNDRSFGLLYMLENHEQVKDKKNWTMALPLIGHVPKWSGVIEEYELAQGDPALQNKFLAFNMGLPMQDTAYYFTPQDTKLTDFNLSVFNKNRTYVGIDLSLIGDLTAVSFVCELEGKTYSHTLTFSVRSQYEQLDTEQQELWTEF…
	YP_006201534.1	MYYLNKMLEYNKENGIIINKYIRKTIQKQIRIHNKYIYRYDRVTQAIEWIEDNFYLTTGNLMKIELLPTQRWWYELMLGYDMVDEKGVQVNLVNEIFLNLGRGSGKSSLMATRVLNWMILGGQYGGESLVIAYDNTQARHVFDQVRNQTEASDTLRVYNENKIFKSTKQGLEFTSFKTTFKKQTNDTLRAQGGNSSLNIFDEVHTYGEDITESVNKGSRQKQDNWQSIYITSGGLKRDGLYDKLVERFKSEEEFYNDRSFGLLYMLENHEQVKDKKNWTMALPLIGHVPKWSGVIEEYELAQGDPALQNKFLAFNMGLPMQDTAYYFTPQDTKLTDFNLSVFNKNRTYVGIDLSLIGDLTAVSFVCELEGKTYSHTLTFSVRSQYEQLDTEQQELWTEF…
	YP_006201593.1	MYYLNKMLEYNKENGIIINKYIRKTIQKQIRIHNKYIYRYDRVTQAIEWIQDNFYLTTGNLMKIELLPPQVWWYELMLGYDMVDEKGIQVNLVNEIFLNLGRGSGKSSLMATRVLNWMILGGQYGGESLVIAYDNTQARHVFDQVRNQTEASDTLRVYNENKIFKSTKQGLEFTSFKTTFKKQTNDTLRAQGGNSSLNIFDEVHTYGEDITESVNKGSRQKQDNWQSIYITSGGLKRDGLYDKLVERFKSEEEFYNDRSFGLLYMLENHEQVKDKKNWTMALPLIGNVPKWSGVIEEYELAQGDPALQNKFLAFNMGLPMQDTAYYFTPQDTKLTEFNLSVFNKNRTYVGIDLSLIGDLTAVSFVCELEGKTYSHTLTFSVRSQYEQLDTEQQELWTEF…
	YP_006201705.1	MYYLNKMLEYNKENGIIINKYIRKTIQKQIRIHNKYIYRYDRVTQAIEWIQDNFYLTTGNLMKIELLPPQVWWYELMLGYDMVDEKGIQVNLVNEIFLNLGRGSGKSSLMATRVLNWMILGGQYGGESLVIAYDNTQARHVFDQVRNQTEASDTLRVYNENKIFKSTKQGLEFTSFKTTFKKQTNDTLRAQGGNSSLNIFDEVHTYGEDITESVNKGSRQKQDNWQSIYITSGGLKRDGLYDKLVERFKSEEEFYNDRSFGLLYMLENHEQVKDKKNWTMALPLIGNVPKWSGVIEEYELAQGDPALQNKFLAFNMGLPMQDTAYYFTPQDTKLTEFNLSVFNKNRTYVGIDLSLIGDLTAVSFVCELEGKTYSHTLTFSVRSQYEQLDTEQQELWTEF…
	YP_006201935.1	MYYLNKMLEYNKENGIIINKYIRKTIQKQIRIHNKYIYRYDRVTQAIEWIQDNFYLTTGNLMKIELLPPQVWWYELMLGYDMVDEKGIQVNLVNEIFLNLGRGSGKSSLMATRVLNWMILGGQYGGESLVIAYDNTQARHVFDQVRNQTEASDTLRVYNENKIFKSTKQGLEFTSFKTTFKKQTNDTLRAQGGNSSLNIFDEVHTYGEDITESVNKGSRQKQDNWQSIYITSGGLKRDGLYDKLVERFKSEEEFYNDRSFGLLYMLENHEQVKDKKNWTMALPLIGNVPKWSGVIEEYELAQGDPALQNKFLAFNMGLPMQDTAYYFTPQDTKLTEFNLSVFNKNRTYVGIDLSLIGDLTAVSFVCELEGKTYSHTLTFSVRSQYEQLDTEQQELWTEF…
	YP_006488672.1	MIRQWMMDYCDDVLHGEVVACQKHKQACKRFLRDIEREGSEDFPYVFKEEKALRFLKWMSLFKHTKGKLAGQRIEPHSIQIFVFSNIYGWVHRNTGLRRFKKAYWQVGRKNAKSQSLACVGSYEAMAFGENMSEVYVGATKTEQSKIVWNEIKAQMNGCEDLKEKFNIAYGKIEHLKTDSFISALSKDAGKSGDGLNVQCGIIDEYHAHPTSEIYDVLVSGSGARPNPLMMIITTAGFNLSHPCYRVEYQYVSKILDPNIDIENEEYFVMVNELDKDDEITNPEVWEKANPILCSYEEGQSFLKGELQSALDVPEKMRNFLTKNMNRWVDMKENGYMDMQKWKNCKETVELSELKGLECTVGVDLSAKIDLTSISFEFKKDDKYIVLSHSFMPEDTLAE…
	YP_006560808.1	MMNGESGVVLCAREFMNSLEESSMQEVKQAILSVPWLAANFDIGEKYIRTIDKSVNYVFCGLRHNLDSIKSKARILLCWVDEAESVSEIAWQKLSPTVREEGSEIWVTWNPERDGSATDKRFRKEAGDDCITVEMNYTDNPWFPDVLEGERQNDQRRLDPATYAWVWEGAYLENSDKQVLAGKYRIAEFSDELWKEADRLFFGADFGFAKDPNTLVRSFILHNRLYIEYEAYGQQTELDHMPELYDTIPGSRDWPIKADSARPETISYLKRQGFNISAAEKWQGSVEDGIAHLRGFDEIIIHPRCKNVAREARMWSYKTDRITGEVLPKLADGDEHTWDAVRYSLDGHIKRKQQGVGMMIPKRLL
	YP_006561151.1	MVWYMVEPMNELAARDKKGVVFVGSAQSSKTQSLILNWLGYTVTVDPMDMIIYSPTKGAARDFSMRRVDRMHRDSPKIGSRLLKQRDADNKFDKLYDSGIMLTLSHPSVTEFAGRPIPRVALTDYDRMDDDIGGDGSPFDLASKRTTTFGSFAMTLAESSPSKPITDPKHIPRTKHEAPPATGILGLYNRGDRRRRYWPCPDCGEYFEPNFKMMRWDTEATNYVSAGESARLHCPHCDYPIHPDQRNECDMWGEWIKDGQSIDANGVIHGEDPRASIASFWLNGVIASFISWKDLVINYLVAEEEYRRTGSEESLKKFYNNDLGEPYLPKSLASERLPEVLKKRAEPLPVEDAEDDEEMVQRFVQDDRDAFRPMVPIGVRFLVATVDVQKNMFVVQVKG…
	YP_006906015.1	MKFKSINHIIRSVADQLKPPMRMSVAEAAAKYRYVNQPGAYVGPWLNSTTPYMIEPMNMINSRHYDKMAFIGPAQSGKTDAIILNTITYSVKVDPMDLMVFCPTSTAARDFSMRRVDRLHRHSEEVGKMLMKSRDADNKFDKHYITGIILTLSYPSVTELAGRPVGRIIITDYDRIDDDIGGDGNAFDLASKRTTTFGSFAMCAAESSPSRPVTDPNWIRKTPHEAPPCDGIVGLYNRGDRRRWYWPCPHCDSYFEGTFNMLQWDTKCKETGRKLTNLEMAETTRMVCPCCGSEIDPADRYEMNLWGMWVPEGCSVNEVGQLVGEPMRSSFASFWLRGTAAAFVTWQKLVLSYLDATDDYERTLSEEALKKFWNNDMGEPYIPKSLESVRLPEALKARG…
	YP_006906397.1	MQVSRRYVNTQDIVDFGVQDRFFKFPVSGLLAKEGIEPNSPQIAIINALEDPKHRFVVACVSRRVGKSFIAYTLGFLKLLEPGVKVLVVAPNYSLANIGWDQIKKLINKYGLKTVRENSKDKEIELENGSLFKIASAAQPDSAVGRSYDLIIFDEAAISMDGGSAFDIQLRPTLDKPNSKALFISTPRGNNWFKVFYEKGFSDQLRNWVSIHGTYRDNPRASLDDIEEARRTVSEAYFKQEYEADFTTFEGQIYDTFSVDKHVRDLSGMYTNFFNVEEFETLMGIDVGYRDPTAILTLKYHYDQDVYYVLEEYQQAELTTAQHAAYIQKTVDKYGVDRIFVDAAAAQFRQDLAYEHEIPSSAAKKSVLDGIALLQSLFQQDKIIIDSSCHGLIQALQGY…
	YP_006987652.1	MDYSHIDIDSLPEHIKWEVIDLLEMREKAIKYNRIDNFDPYKFQKEFYAASAKYKRRFLCAANRVGKSYSEAVEVYYHLSGLYPEWWEGHRFNYPILCWAVGITGDSTRKVLQKELFGTPMGKDKEAIGTGAIPRDLIDIETIEKDGNIVKIAKVKHHDANGDFDGWSTLEFRSTQQGEHVLMGATVDYIWLDEEDPFKSMEIYAQCVTRTATTGGLITITATPENGLTKLVDLFMKDNSGYLYFQNATWDDAPHLDEETKAELLASIPAWQHEMRSRGIPMMGEGLVYDISERDIVIDPIEIPSHWRRLVAIDIGISHDTAAVWSAYDAATDTIYIYDCYHAAAGVPAMHATAINARGNWIPVILPHDADNTERGSGRSVASYYSEAGVNVMPETFYN…
	YP_006990309.1	MKFKSIGQIISSVAEQLRPPMRMTVADAAAKYRYVNQPGAYVGDWLNSTTPYMVEPMNMMNSRAYDKMAFVGPAQSGKTDALILNSIVYSVKVDPMDLMVYCPTSTAARDFSMRRVDRLHRHSPKVGEMLMKNRDADNKFDKHYVTGIILTLSYPSVTELAGRPVGRIIITDYDRIDDDIGGDGNAFDLASKRTTTFGSFAMCAAESSPSRPIKDPSWIKRTPHEAPPCDGIVGLYNRGDRRRWKWPCPHCDQYFEGTFQLLKWNTKDADGNPLTNLEKSETVRMACPHCGCEIDPVDKYEMNLWGMWVPEGCHVNELGQLAGVPMRSSFASFWLRGTAAAFITWQKLVLNYLDAMDDYERTMSEESLKKFWNNDMGEPYVPKAIETVRVPEALKARAE…
	YP_006990556.1	MTYIEEYYQKILNGEIVVCSRIKQVYKKLVQDLYNPKDNWVFDEELANRPIEFIETFCKQAQGKIGEPLKLELFQKAKHQAVFGFVDKETGFRKYQEVLDIRGRKNGKTTELAADELFMLVADNEGSPEIYNIATKYEQAQKGYKECYKMVQQSKVLSRHVKKRKTDLYFHGNYGFIQALASNSNGLDGLNSHMVTIDELAAIKNRDIYDLMKQSMGSRNQPLLNCITTNGFVREGIFDAQYEYACNVLDGKINDDRFIAFIYELDDKDEWDREECWIKANPGLGTIKKFDFLRDCVKKAKTDPSFKPTVMVKDFNMKENSATAWLRWDELNNEAKFNVNEMEFRYGIGCFDLAETTDLASAKVLLKKRYDDNIYTLSMYWVPSERLKQKVDEDKIPYD…
	YP_007002550.1	MFKLNPALRAVWRTRARYKVIYGGRASSKSHDAGGIAVFLAANYKLKFLCARQFQNRISESVYTLIKDKIENSEYNGEFIFTKNSIKHKITGSEFLFYGIARNLSEIKSTEGIDILWLEEAHYLTQEQWEVIEPTIRKENSEIWIIFNPNEVTDFVYQNFVVKPPKDSCVKMINWNENPFLSETMLKVIHEAYERDREQAEHIYGGIPKTGGDKSVINLKFILAAIDAHKKLGWEPAGSKRIGFDVADDGEDANATTLMHGNIIMEVDEWDGLEDELLKSSSRVYNLAKMKGASVTYDSIGVGAHVGSKFAELNDASPDFKLIYDPFNAGGAVDKPDDVYMKLPHTTIKNKDHFSNIKAQKWEEVATRFRKTYEAVEHGKVYPFDELISINSETIHPDK…
	YP_007003202.1	MIDYAKQYAESVISGERTAGKKVILAAKRYLNDLKASESDDFPYFYDVERANRVIQFMEILPDPKTMRAYPLVDFQRFIIANMYGWWEKEDATKRRFRKAMLSMARKNGKSILISGVALYEFLMGNSPEFSRQIFCTANDRKQANIVFTMIKKRLNALRSREGDIKRGTKVMRDVIDNLDDYSYVRALSRDTGTVDGFEPHVGILDEYAASKTTEMMELLESGQALLDNSLILIISTAGFDLNAPMHTIEYPYATKVLSGEVVDDTYFAYIAEQDDAAEVDDKSMWIKSNPILAIPELQDQVYGYLDKRWTEAKEKGTRNAVLVKNYNMWRQAEEDSYMDIDTWNAACVDPINIDGQRAWIGIDVGKSSDLYAISWLIPQEGFWYADSYAFVATKYGLD…
	YP_007005735.1	MGRKNGKTTTISGVANYAVSQDGENGAEIHLLANVMKQARILFDESKAMIKASPKLRENFRPLRDEIHYDATISKIMPQASDSDKLDGLNTHMGIFDEIHEFKDYKLISVIKNSRAARLQPLLIYITTAGYQLDGPLVNMVEAGRDTLDRIIEDERTFYYLASLDDDDDINDSSNWIKANPNLGVSIDLDEMKEEWEKAKRTPDERGDFITKRFNIFANNDEMSFIDYPTLQKNNDIISLDELEGRPCTIGYDLSETEDFTAACATFALDNGKVAVLTHSWIPKHKVEYSNEKIPYIEWEEDGLLTIQDNPYIDYQDVLNWIIKMNEHYVVEKITYDRANAFKLNQELKNYGFETEETRQGALTLSPALKDLKEMFLDGKIIFNNNPLMKWYINNVQLK…
	YP_007006411.1	MATLNPNLKTFWTTRVTPEGDPVIGRVLYGGRMSSKSHDAAGMAIARANFMPQRFLCTRMYQNRIADSVYTLLKDKIYAFNLQHKFKIYTDAIEHREHDSLFRFYGIARNIDEIKSFERADVWWNEESHNLTEEMFTTIRPTIMRNAGAEMWFTLNPRYVSDYSYKRLIKSPPKGFLTRQINYDENPFLADSALRDILGEFAEDYELANHIYNGVPLDDNDGAIIKRSWVLAAIDAHSKLNSLNWDGPGILGYDVADDGDDKNATTVMKGRVCRGIDEWKAGEDELDKSSIRARNNALNHGALFIGYDSIGVGAGTGVHLRAAGWSPARTFKFNAGESVYDPDKYYGNTKMTNKEMFANLKAQAWWNVADMFRNTFNAVTKGQKFEPNDMISIDSSIGK…
	YP_007006567.1	MKLNWGAAYADLWEPAENKCFKGGRGSQKSHCIAEYIVLRANRRKERVVGARQFQASIKGSSKALIEEKIISLGMRRDFEVTNTEIRSRRTGSLMNFIGLERNPDSARSLEGCTICWVEEARNISQRSINTLMPTIRAEGAEILWSWNPVSPKDPIEKYFCGEVRPPSTVLKHTTYRDNPFFYRTRLVNQMEHMKKTNFKLYKHTWEGEYDDGGEARIFTCKVERMEIPETIRPQFGMDFGSNNDPNVLLRLYVLKSIQTIYVSHERYLPSSVERWMEYISDVPNVKDHTICADGAWPQSISTMNNHKFRVDAAKKGPGSVLEGIKWLQGWNIVISPDCPRFINEARLYSWQVDPYDDTNILNIPCDEENHGWDALRYGTEQNRLGSDVVVRRL
	YP_007007010.1	MKFKSIGAILCNVAEQLRPPMRMTVAEAATKYRYVNQPGAYVGPWMNSTTPYMVDPMNMLNSRDYDKMAFIGPAQSGKTDAIILNGVAFSVKVDPMDTMVFCPTSTAARDFSMRRVDRLHRHSPEIGAMLMKNRDADNKFDKHYISGIILTLSYPSVTELAGRPVGRIIITDYDRIDDDIGGDGNAFDLASKRTTTFGSFAMCAAESSPSRPIKDPQWIRRSAHEAPPCDGIVGLYNRGDRRRWKWPCPDCGMYFEGEFKYLKWDTKNRETGEDLSNLEKSETVRMACPCCGVEISPNDKYEMNLWGMWVPEGCSVNSVGQLTGTKPRSSFASFWLKGTAAAFISWQKLVLNYLDATDDYERTMSEESLKKFWNNDMGEPYQPKSIESMRVPELLKARA…
	YP_007007123.1	MGCIQLPHFAESLFIPKRYKVLHGGRGSSKSYSVARALLIKAAQKKLRILCAREFQNSINESVYKLLVDQIDELGLAHKFEIKKDKIIGVNGSEFLFKGIRMNINSVKSMQGIDICWLEEAHTISKVSWDVLIPTIRANGSEIWVTFNPDKEDDPTFKMFLNPDLSPIGREDAFVQQVNWQDNPWFPEVLKQEKDYLYRVDPDLAKHVWEGECKKNHAAQIFRNKYSFRDFEVQENWDGPYFGADFGFSKDPSTLIKMYVDIFERKLYIREEAWGLHVELDDLPRFYNGVKSSRRYLIKADCSRPETISHVARKGFMIEGCEKWEGCVEDGIEFLRSFDEIVIHIDCPKTRDEFNRYSYKVDRLTQEVTRDIVDEHNHCIDAIRYGLEKLIKAGSMGSL…
	YP_007007962.1	MYCSRDYINCDYIEEFPLDQRFFAFDVNNFIQQVRADNGSPIVPNRPQIAIINAVNDPRHRFVVACVSRRVGKSFISFALAFLKALEPNNKILVVAPNYSLAEIGWGEIKKYIKQFGLKTVKENAKDREILLSNNTLIKLASAERADSAVGRSYDLIIFDEAALSDKGGEAFQVALRPTLDKPNSKAIFISTPRGSNYFKTFFEQGKSNDPALSNWVAIHGTWRDNPRASPEDIEQARITNSDAYFRQEYEADFSVFEGRIYEGFVFDRHVKDLSEMDFDDENQYETIMGVDHGYRDPTASVVIKYDLEEDKFYIIDEYEKQSKTTRVHAEKFQQQIDDYDVDMIFCDSAAAQFRADLAYEYDIASMPSKKSQNDGINYIAALIEQDKIIVDINCPLTR…
	YP_007010972.1	MESQVDLQIPAKLVPVFATEGVRYRGAHGGRGSAKTRTFALMTAVKAYQAAEANISGVILCAREYMNSLEESSMEEVKQAIRSVAWLDDYFDIGEKYIRTKNRKVSYVFCGLRHNLDSIKSKARILVAWVDEAESVSSTAWKKLRPTVREEGSEIWVTWNPEKDGSATDKLFRKNPPKSSIIVEMNYVDNPWFPAVLEEERQEDLANLDYADYAWIWEGAYLENSDKQVLANKYVVQSFEDNLWRKSERLLFGADFGFAKDPSTLIRMFILDNNLYIEYEAYGNGVELDDMWKFYAGKTDATPKQLEDWEVTDDAKFPGIPEARKWPIKADNSRPETISHIKGQGFNISAAQKWQGSVEDGITFLRGFKKIIIHPRCKETAKEARLYSYKTDRITGEVL…
	YP_007111375.1	MNISNSQVKGLQHSARAGLRSLYRPQPQTAVEWADENYYLPKESAYQEGRWETLPFQRAIMNAMGNDYIREVNVVKSARVGYSKMLLGVYAYFIQHKQRNSLIWLPTDGDAENFMKSHVEPTIRDIPTLLALAPWYGKKHRDNTLSMKRFSNGRGFWCLGGKAAKNYREKSVDVAGYDELAAFDDDIEKEGSPTFLGDKRIEGSVWPKSIRGSTPKVKGMCQIERAAKESEHFLRFHVPCPHCGEEQYLKFGDKETPFGFKWSPGEPASVYYLCEHNACVIKQQELEFLEARYICDETGIWTRDGLNWFSSSGTEIEPPDSVTFHIWTAYSPFTTWVQIVKDWIKTKGDTGKRKTFVNTTLGETWEPKIGERPDAEVLAERKEHFEASVPERVAYLTAG…
	YP_007111776.1	MNISNSQVNRLRHFVRAGLRSLFRPEPQTAVEWADANYYLPKESAYQEGRWETLPFQRAIMNAMGSDYIREVNVVKSARVGYSKMLLGVYAYFIEHKQRNTLIWLPTDGDAENFMKTHVEPTIRDIPSLLALAPWYGKKHRDNTLTMKRFTNGRGFWCLGGKAAKNYREKSVDVAGYDELAAFDDDIEQEGSPTFLGDKRIEGSVWPKSIRGSTPKVRGTCQIERAASESPHFMRFHVACPHCGEEQYLKFGDKETPFGLKWTPDDPSSVFYLCEHNACVIRQQELDFTDARYICEKTGIWTRDGILWFSSSGEEIEPPDSVTFHIWTAYSPFTTWVQIVKDWMKTKGDTGKRKTFVNTTLGETWEAKIGERPDAEVMAERKEHYSAPVPDRVAYLTAG…
	YP_007112135.1	MNISNSQVKGLQHSARAGLRSLYRPEPQTAVEWADENYYLPKESAYQEGRWETLPFQRAIMNAMGNDYIREVNVVKSARVGYSKMLLGVYAYFIQHKQRNSLIWLPTDGDAENFMKSHVEPTIRDIPTLLALAPWYGKKHRDNTLSMKRFSNGRGFWCLGGKAAKNYREKSVDVAGYDELAAFDDDIEKEGSPTFLGDKRIEGSVWPKSIRGSTPKVKGTCQIERAAKESEHFLRFHVPCPHCGEEQYLKFGDEETPFGFKWSPGEPSSVYYLCEHNACVIKQQELDFLEARYICDETGIWTRDGLHWFASSGTEIEPPDSVTFHIWTAYSPFTTWVQIVKDWIKTKGDTGKRKTFVNTTLGETWEPKIGERPDAEVLAERKEHFEASVPERVAYLTAG…
	YP_007112478.1	MRVGYTKIVDLAIGYYMDADPCSMLVVQPTIDDAEGFSKDEIAPMLRDVPCLQGKVQRDDDTLLKKVYPGGSLTLVGANSPTGFRRLTVRIVIFDEMSAYPANTGKDGDPVRQGEGRTFSAFNRKIIAGSTPTIAGVCRIEKEFIRSDQRYFHVPCPHCGHKHILQWSNFRWPEGQPELAHFVCPSCKKDIEEGSKKEMVAAGEFRSIKPFTCCGHEQEPEAWDKKGRPICKHCGEVKISGHAGFHIWAAYSDLPNAKWSKLAKYWEEVKDDPDEKVVYVNTIRGETYKETETEVDWKPLYDRREPYGDDHDGKVPEAVRIILATVDTQDNRLEMTTIGIGEGEEVWLLNRKVFMGQPDNPETLAQLTRALDRTYTHACGFSMGITACAIDVQGHYYDT…
	YP_007151609.1	MTRGERVIAFIERFCIVPEGKLIGQPMRLDPFQKDFILAVYDNPAGTDMAILSIARKNGKTGLIAGILLAHLVGPEAVQNTQIVSGALSREQAAIVFNLAVKMVNLNPKLQEIVHITPSGKKLIGLPCNVEYKALSAEGKTTHGLSPILAILDETGQVRGPQDDFIDAITTAQGAHENPLLIVISTQAANDADLLSIWVDDAVKSKDPHIVCHVYEAPKDADISKRESWLAANPALGTFRSEKDMARQAEKAGRMPSFENTFRNLNLNQRVSTVSPFISRSVWELCGEMPINTPRKWYAGLDLSARNDLTALVIAGEADDGVWDVFPFFWTPQKTLEERTKTDRAPYDVWVREGLLRTTPGASVDYSFVVADIAEIIGDFDLTSMAFDRWRIDQFRKDA…
	YP_007236656.1	MKMTNVKIPKVYEKLLNIPNDLRDDAYKYCVMVLSGAYITCKDTRLACIRHLKDIHKSIDNPEWNYIYKPKRAKKVIKFMETLPDTKGKIHKLTLFQKFIVANVRGWFTKDRDMLRFRKAFISMSRKGGKSLLVSGLVLYSFLFDREPAEGRQIFCAANDKKQASVVFNMVTKQLMHLVSKVPELKKDVKKVRELLNNLRDDSFVMPLSRDTSAVDGFEPFLAVIDEYHAAKTDEMVELIQSGQGNLYQSLIFIISTAGFNLNSPMFVNEWPYAKDILAEIYDDPEYFAIIYEQDSEDEWQDKTTWAKSNPLINESDDLKEQIEEYLEKRVAEANKKGSMFKVLVKNFNYWLQASTESYLDFNDWKKNETDFDIHGSKTYIGLDLSRADDLTAVSFIHL…
	YP_007237121.1	MLVSRDYINIHDVLDFGIDKRFFKLPVSGILDQEGITPNSPQIAIINALEDPRHRFVTACVSRRVGKSFIAYTLGFLKLLEPNVKVLVVAPNYSLANIGWDQIRKLIKKYGLKTERENAKDKEIELSNGSLFKLASAAQADSAVGRSYDLIIFDEAAISDVGGNAFSIQLRPTLDKPNSKALFISTPRGGNWFKEFYEQGFRDDLPQWVSIHGTYRDNPRADLNDIEQARRTTSKNYFRQEYEADFSVFEGQIFDTFNAIEHVKDLKGMRHFFNDDNAFESILGIDVGYRDPTAILSIKYNYDEDIYYILEEYQQAEKTTKQHAAYIQNCIDKYKVDRIFVDAAAAQFRQDLAYEHEIASAPAKKSVLDGLACLQALFQQGKIIVDASCTSLIHALANY…
	YP_007238156.1	MFKLNPALRAVWRTRARYKVIYGGRASSKSHDAGGIAVFLAANYRLKFLCARQFQNRISESVYTLIKDKIENSEYNGEFIFTKNSIKHKRTGSEFLFYGIARNLSEIKSTEGIDILWLEEAHYLTQEQWEVIEPTIRKENSEIWIIFNPNEVTDFVYQNFVVKPPKDSCVKMINWNENPFLSETMLKVIHEAYERDREQAEHIYGGIPKTGGDKSVINLKFILAAIDAHKKLGWEPAGSKRIGFDVADDGEDANATTLMHGNVIMEVDEWDGLEDELLKSSSRVYNLAKMKGASVTYDSIGVGAHVGSKFAELNDASPDFKLIYDPFNAGGAVDKPDDVYMKLPHTTIKNKDHFSNIKAQKWEEVATRFRKTYEAVEHGKVYPFDELISINSETIHPDK…
	YP_007348915.1	MATLNPALRDFWRTRTVGDTAVRFRTLYGGRMSSKSHDAAGVAIARANHHPERFLCLRMYQNRIADSVYALLKDKIDYFGLSGNFKVYADAIEHKTNGSLFRFYGMARNIDEIKSFEGATVAWVEEAHNLTEEMFKVIRPTIMRNDGAEMWFTFNPRLATDFVYRRMVTNPPSGTLVRKINYDENPFLSATALADIESARDEDVEEFNHVYLGVPYDSDDNVVIRRAWIQSAIDAHLSVTPAGGSWFGGKCVGYDVADDGVDKNATTSMDGAVCVGLDEWKGNQDELRESAARVKLTAERLDASMIGYDSIGVGAGTGSHLNSLGWKSHFKFNAGGKVDHPDRMYGTTRIKNSDFFANLKAQAWWHVADRFRNTHLAVTKGRRFRADEMISLSSERIDP…
	YP_007379086.1	MEEVAQTLADQQEIQADALLERWGGKPEVIAEDLFRARDPDTGLMKPIELFDYQVQFLHAYFFGKAPILNVYKGRRIGISYAACMALIIDGLRHPRMTFPVVATSLDHAQDRIEDIRTLLEHSPLPYDDIVEVDNKGEIELSNGAIFKAFTANPDKLRGISARTVFIDEMAFIENQQEVIDAAMPTISLGETGKVLEVSTPRVSNDLFIETNKRGLAGDEDVIAIKQPTFKNAENIDIEVPLTKQDAEVVRPDMNADAFESQRLSDPRGFAQEYLCRPLSDEYRFLSKDAVEAAQKRGAVQPELFNEGVGGGKKTEDPHYWHPATHARCGGMMVMGVDIGIDRDDTAVAVFEHVGEQRFLRFHTLVDRNDLRSVGVFPEDPKNPEAIADYIYRVSENMG…
	YP_007518386.1	MSATEALPRFACPDWWERMQQGLPPMASVPVNEDRAQKVVTFFNRLRLPDVAGTPSLAEACGDWFRDILVAFLASEDPETLQAIVWELLCEVPKKNSKTTYAAALGLTALYMEEAPNRKMLLVGPSQAIAGRCFDQARGMIDVDETLKKIFHVSDSDSEITRRKTGTSLAVKTFGTNIVTGEIPVLTIIDELHELGKVPRAAAVMQQIRGGGITKQRGKLLMITTQSDESPAGVWRTELDKARKIRDGRAGPSPIMLPVLYEFPLELQRKQEFWRDKRNWGLVLPNLGLSIDPQALADDYDNNGKATKHAEQIWASQHLNIEIGVGLSAGWLGAQYWEGCVETDLTLDELIERSEVAVQGIDGGGLDDLFAEAVIGRCRETGHWLHWARAFAHPEVFKE…
	YP_007673224.1	MTAPISKAEWERQRREATEALPDVIAEVGRPKVLLPYQAKAVSLLDTTSTRVLFIEKSRRVGLTWGLAAYAVLRAGREKKAGGMDAMYISYSQEMTREFIDACAMWARAFSVAAFDADELMFEDADPDDPGDTKHIQAFRIRFASGFEILALSSAPRGLRGKQGMVIIDEAAFVDSLDELLKAALAFLMWGGQVVVCSTHNGTENPFNQAIQDILAGRSPHQHMRIDFDQALRDGLYQRICLVTGQEWTPEGEAAWRQEIIDYYGEGADEELFCVPTMGTGAWLPAPLIEARMTEDRPVLRLELPANYMHMTKLQQAALLTPFMQQLADEAATLDPEPHYALGFDFGRVADLSTLSLLAIEQRLKRREALSIEMRNVPGHEQKMIVGAVLEHVEGRLVG…
	YP_007673310.1	MGRKTAGPHVRAECQRHVDDRMNGASRGIRFDVDLALDAIEWFGENLEVEVGTEFIAFWPLDFQAFIIGSIFGWVREDGSRRFRVAYVEGGKGCGKSPLAAGIGLKMMLDDDEVRAEVYSAGAKRDQAKILFDDAVVMVENSPNLKAKTRILGGTNPRKILGPKRAEFEPLSGDKKKSGQRPSCALVDELHEHPDRYTIDMLEQGFKRRRQPLLFVITNSGQDRNSICYEWHQRAIKVAHQMVRNDEMFTFVLSLDEGDDPLEDESCWIKTNPGLGVTITYEYLRSQVKAAREVPGREPLTRRLNFCQWVDHDNAWMTRDTWVRNEEDLVDFHEGYADLEPFEGAECFLGIDLSYSFDLTALAFIFPEGDRFVGWVEYFTPNDTARSREKTDGVPYPLW…
	YP_007673352.1	MMTEIATLNPALEDFWLQPARNRVLYGGRASSKSWDAAGFAIYLANEYKLRFLCARQIQNKIEESVYTLLKTQINRFGLQANFTILKNKIINNVTGSEFVFYGLWRNIEEIKSLEGIDVCWIEEAHSLTAKQWEILEPTVRKDYSQFWILFNPDLISDFVYQNFVVNTPPDTVKRHINYLENPFLSKTILKVIEAKKQKDYEDYEHVYLGAPKSDDQLAIIKRSWVSAAIDAHIKLGFEPSGAKTLGYDVADAGEDKNATVGAHGSVLLSIDEWKGGEDELLKSCTRAYGAAKDTNAKIIYDSIGVGASSGAKFEELNKHPDNLNVPDIEYAKFVAGAGVANPDQEYTIDKLNKDMFANLKAQAWWDVARRLKNVKDAIDNGTVYNPSDLISISSEIGD…
	YP_007673696.1	MYRLNPVLKDFWTTRKPYKLLKGGRFSSKTQDAGGMAAFLARNYSVRFLCLRQFQNRIADSVYTVVKQKIEEAGWQDEFDIGVSTIRHKETGSDFLFYGIARNIEEIKGTEDVDICWIEEGEGLNESQWSIIDPTIRKENSEVWILWNPHLKTDFVQSKLPKLLGDDCIIRHIDYLENPFLSETAKQKAERLKEADPEAYEHIYLGVPLSNDDAAVIKSTWIEAAVNAHKKLGMDLSGARAVGYDVADGGEDSNATAGFDGAICDEIDEWKAPEDELNQSTKRAWSKVRNGRLIYDSIGVGAHVGSTLKEQGVKDGFFKFNAGGAVVNPNEEYAPKIKNKDKFENLKAQAWQDVADRFRNTYNAVAKGQEFSASELISIDASIDQLEQLKNELAIPRKR…
	YP_007674030.1	MDYEIFEVLEPHVDLEGISKQTHIFKPERYHVMYGGRGGGKSVFVAKTFALEAFFSDIQILCAREMQNSIQDSVMALIWEQIESLGLEWFFTKTKTEIVGQNGSRFFFRGLTSNITSIKSIARIDRVWVEEAESVSEDSWKTLTPSIRTKSARIIITFNPKALLDATYQRFVINPPSDSIITKINWRDNPHFPESLEQERQDMLATDPDGYLHVWEGEPLADSDLAIIPPKWARACVDIHKKIGLEPTGVKRLGFDISGGGKDPNANVIIDGQIVTFANEFRQSDPVSAAYDSWATMLEHGATSFTFDVIGVGSGTEQTLKEPAWEYEKLGKGKITITPYDAGGSVLEPDINCKMHSKPNKLVYSNSKAQEWWRLRYGCQQAWLASQGMDYDRDAVLAI…
	YP_007674918.1	MRYQSIEAMLLSTAAAIRPPERLSVSEAAEKYRIVNNPGSYVGPWMNSTAPYLVEIMDMLQSTDVTAVIFAGPARCGKSDIFFNWLEYTAICDPADMMVVHMKQATARDWSIGDLRKTFRSNPALNDCVVPGRQNMNVHDIHFMSGMRLLVKWPTITELSGKTVPRVWFMDYDRMDNDVDQEGPPFDLGRKRTQTFGRYGMTVAEASPGYEVEKAGWRGETPHEAPPTKGILSLYNRGDRRRLYWFCASCSEPFEPDFKHLDYPDLDDHMSAAAQATMACPMCGFKHTHEAGPGQPGKHGLNQKARWVPDGMTIMPDGELVGTPARSDIASFWLKGPAAAFATWQELVFKFLKAMEAYEKTGDAGALKATINLDQGLPYTPIALSGDLLPEMLEDRADP…
	YP_007675325.1	MLQLLLLLWWLMQPTIELPPKLIPVFQGPARYRGAYGGRGSGKTRSFAKMAAVHAVRCAQAGRPGIILCVREFMNSLDDSSMAEVKAAIQSDPFLVSWFEITEKIIRTRDCGTGARVDFKFAGLNRNVDSVKSKSQILLCWADEAEPITDLAWSKLIPTVREHESEIWVTWNPERKNSATHERFRGNPPEGAKIVSLNWRDNPKFPDVLEAERLNDFTRRSDHYEHIWEGGFVTVVEGAYYAKAITVARSENRIGHVAADPLMTIRAVWDIGGTGQKSDATAIWIVQYVGREIRLLNYYEAQGQPLAAHIEWLRANGYGAALCVLPHDGSTNDKVHDVSFESALRAAGFEVQVVKNQGAGAAMQRVEAARRLFPSMWFNQATTEAGLDAIGWYHEKRDE…
	YP_007675406.1	MLQLLLLLWWLMQPTIELPPKLIPVFQGPARYRGAYGGRGSGKTRSFAKMAAVHAVRCAQAGRPGIILCVREFMNSLDDSSMAEVKAAIQSDPFLVSWFEITEKIIRTRDCGTGARVDFKFAGLNRNVDSVKSKSQILLCWADEAEPITDLAWSKLIPTVREHESEIWVTWNPERKNSATHERFRGNPPEGAKIVSLNWRDNPKFPDVLEAERLNDFTRRSDHYEHIWEGGFVTVVEGAYYAKAITVARSENRIGHVAADPLMTIRAVWDIGGTGQKSDATAIWIVQYVGREIRLLNYYEAQGQPLAAHIEWLRANGYGAALCVLPHDGSTNDKVHDVSFESALRAAGFEVQVVKNQGAGAAMQRVEAARRLFPSMWFNQATTEAGLDAIGWYHEKRDE…
	YP_007675679.1	MNLKDIWKQQLNFFNSKLYSYKTIKAIPSEWVEKTIILDPEVSRFSGRYSYDLSPYAREIIDNLHPSNPYKIISVMKGAQSGITQGVIVPGMAWIISEHPDNFLFTASDKEIAKLTITTRFDNIMQSSGLKHLIRPNTSRSKGQRSGDTDFSKEFAGGSAIIEGTNNAGKFRFFSVKTVFMDDFDNAPRADKKEGSIRKLVEGRQTSYGNLAKTFYVSTPTITQTSNVYEMYLQGDQRKWHWPCPECNEFVPSDWRIKKADGSFAGIVYELDSENRLIEESVFFKCPCCGHNISNNEKHDLNNKGKWIATAIPKDKYYRSYYMNSLIIPPGFINWVDLVKEWLEACPPNKKPNSDLLKVFNNVRLGLPFEEKGEAPKMMQLMENIRDYRVGIVPDRTSI…
	YP_007676411.1	MTAPISKAEWERQRREATEALPDVIAEVGRPKVLLPYQAKAVSLLDTTSTRVLFIEKSRRVGLTWGLAAYAVLRAGREKKAGGMDAMYISYSQEMTREFIDACAMWARAFSVAAFDADELMFEDADPDDPGDTKHIQAFRIRFASGFEILALSSAPRGLRGKQGMVIIDEAAFVDSLDELLKAALAFLMWGGQVVVCSTHNGTENPFNQAIQDILAGRSPHQHMRIDFDQALRDGLYQRICLVTGQEWTPEGEAAWRQEIIDYYGEGADEELFCVPTMGTGAWLPAPLIEARMTEDRPVLRLELPANYMHMTKLQQAALLTPFMQQLADEAATLDPEPHYALGFDFGRVADLSTLSLLAIEQRLKRREALSIEMRNVPGHEQKMIVGAVLEHVEGRLVG…
	YP_007877524.1	MENETTSQSRSAILSGEFDKNDVLLPYQKRWIADDSQLKIAEKSRRTGVTWAEAADSALSAAASASAGGEDVFYVGSTKDMAREFIDAVSMWAKAYSCACDDVSEEVFENEDKDILTYVINFASGFKVKALSSNPSNLRGMQGTVIIDEAAFHERLAEVLKAALALTMWGSKVRLISTHNGIENLFNTLIQDSRAGKKRYSIHTITLDDACEQGLYKRICQVKKTPWTQELEDEWKANLLRDTATEEDALEEYQCVPKNGGGAYISRGLRERAARLDGPVLSFTGSKAFNEAKEHIREAEMKEWLDEHVQPEIDKLDPKLRHCLGEDFARSGDLTVYAPMAVQNDVKRTVPFLLELGNVPFKQQEQALYFICDQLPRRDGIYLDARGNGQYLAEQARYK…
	YP_007947927.1	MNISNSQVKGLQHSARAGLLSLYRPEPQTAVEWADDNYYLPKESAYQEGRWETLPFQRAIMNAMGNDYIREVNVVKSARVGYSKMLLGVYAYFIQHKQRNSLIWLPTDGDAENFMKSHVEPTIRDIPSLLALAPWYGKKHRDNTLSMKRFSNGRGFWCLGGKAAKNYREKSVDVAGYDELAAFDEDIEKEGSPTFLGDKRIEGSVWPKSIRGSTPKTKGTCQIERAASESGHFMRFHVACPHCGEEQYLKFGDKETPFGLKWTPGEPSSVFYLCEHNACVIKQQELDFTEARYICDTTGIWTRDGLSWFSSTGTEIDPPDSVTFHIWTAYSPFTTWVQIVKDWLKTKGDTGKRKTFVNTTLGETWEPKIGERPDAELMAERKEFFGASVPERVAYLTAG…
	YP_008058169.1	MKFKSIAQIISSVAEQLRPPMRMTVADAAAKYRYVNQPGAYVGDWLNSTTPYMVEPMNMMNSRAYDKMAFVGPAQSGKTDALILNSIVYSVKVDPMDLMIFCPTSTAARDFSMRRVDRLHRHSPKVGEMLMKNRDADNKFDKHYITGIILTLSYPSVTELAGRPVGRIIITDYDRIDDDIGGDGNAFDLASKRTTTFGSFAMCAAESSPSRPIKDPNWIKRTPHEAPPCDGIVGLYNRGDRRRWKWPCPHCDQYFEGTFQLLKWNTKDADGNPLTNLEKSETVRMACPHCGCEIDPVDKYEMNLWGMWVPEGCHVNELGQLAGVPMRSSFASFWLRGTAAAFITWQKLVLNYLDAMDDYERTMSEEALKKFWNNDMGEPYVPKSIETVRVPEALKARAE…
	YP_008130252.1	MNLAILNKRLDKIQEQLSAGKGDPVEREKLRGDIEHFVIKMFKERMGSDFILGPHHKVICKFLTAVIMGEITRGIINIPPGYTKTEMATISFIAYGIALNARARFLHLSYSHALALQNSNMARTTINTDLYQSHFPRTMKDDTNAKEIWWTMQNGGVRATSSMGQVTGFRAGHMDHSPENFTGGLIIDDPVKPEDAYSEVMREGVNNNYNETIASRVAVENVPIIVIMQRIHWNDLSGYLLRGGSGEKWHHLNLPVIIDNAKPYPAEYTHGIPYEHGLEDGWLWPFKHNDEHMEALSSHKRKWRAQYLQDPIKRDEEFSLWKEWMISRARELRFDGVSRTLVSVDPAVSNKESSDEHGIVGVCKYGSNQYGVLRDYSRRGTPLEWANTAVKMVEDINAD…
	YP_008239842.1	MKFKSIGQIISSVAEQLRPPMRMTVADAAAKYRYVNQPGAYVGGWLNSTTPYMVEPMNMMNSRAYDKMAFVGPAQSGKTDALILNSIVYSVKVDPMDLMIYCPTSTAARDFSMRRVDRLHRHSPKVGEMLMKNRDADNKFDKHYVTGIILTLSYPSVTELAGRPVGRIIITDYDRIDDDIGGDGNAFDLASKRTTTFGSFAMCAAESSPSRPIKDPNWIKRTPHEAPPCDGIVGLYNRGDRRRWKWPCPHCDQYFEGTFQLLKWNTKDADGNPLTNLEKSETVRMVCPHCGCEIDPVDKYEMNLWGMWVPEGCHVNELGQLAGVPMRSSFASFWLRGTAAAFITWQKLVLNYLDAMDDYERTMSEESLKKFWNNDMGEPYVPKAIETVRVPEALKARAE…
	YP_008239960.1	MTMKFKSIAQIISSVAEQLRPPMRMTVADAAAKYRYVNQPGAYVGDWLNSTTPYMVEPMNMMNSRAYDKMAFVGPAQSGKTDALILNSIVYSVKVDPMDLMIYCPTSTAARDFSMRRVDRLHRHSPKVGEMLMKNRDADNKFDKHYVTGIILTLSYPSVTELAGRPVGRIIITDYDRIDDDIGGDGNAFDLASKRTTTFGSFAMCAAESSPSRPIKDPNWIKRTPHEAPPCDGIVGLYNRGDRRRWKWPCPHCDQYFEGTFQLLKWNTKDADGNPLTNLEKSETVRMACPHCGCEIDPVDKYEMNLWGMWVPEGCHVNELGQLAGVPMRSSFASFWLRGTAAAFITWQKLVLNYLDAMDDYERTMSEEALKKFWNNDMGEPYVPKAIETVRVPEALKAR…
	YP_008240293.1	MKFKSIGQIISSVAEQLRPPMRMTVADAAAKYRYVNQPGAYVGDWLNSTTPYMVEPMNMMNSRAYDKMAFVGPAQSGKTDALILNSIVYSVKVDPMDLMVYCPTSTAARDFSMRRVDRLHRHSPKVGEMLMKNRDADNKFDKHYVTGIILTLSYPSVTELAGRPVGRIIITDYDRIDDDIGGDGNAFDLASKRTTTFGSFAMCAAESSPSRPIKDPSWIKRTPHEAPPCDGIVGLYNRGDRRRWKWPCPHCDQYFEGTFQLLKWNTKDADGNPLTNLEKSETVRMACPHCGCEIDPVDKYEMNLWGMWVPEGCHVNELGQLAGVPMRSSFASFWLRGTAAAFITWQKLVLNYLDAMDDYERTMSEESLKKFWNNDMGEPYVPKAIETVRVPEALKARAE…
	YP_008242157.1	MLQPEVLNSIPYKYALDVREGNIVVGRKIKLAIDRFFKLIEDAEKKGYWLDYKKGFAIIKFFEKILLHTKGSKHAGKPFLLSPFQQFTLFNLFGWQTKNEDGDTIRLIRNVYEKVAKKNGKTAVMAGVLLFCLSFDYEKGAEAYVGATKEAQAKLCFLQAVEFINEIPALRAIGFKAEASQIIFKSKSTFARALGGDSKTQDGINSHLSILDEYHAHRDDSVKENLESSSASRKQPITYTITTAGTNVHGVCKSFEDSCVQILEGVNVDDTFLIMIHDLDDGDDWEDPENWIKANPNLGTTVYVSHLEKEYIKAKNQQSKIPNFKTKHLNLWVDAPNEWIPSAAVSKCQIELVPENFTKYGNCGGLDLSSTTDLTAFAIVSEPDEEGFRDAKVWCFCPL…
	YP_008320338.1	MTMTSTTSNLPGILSQPSSELLTNWYAEQVVQGHILASHKVMLAGKRHLDDLKRQGSKDFPYVFDEEKGHRPIVFIERFCKPSKGKFKQMIMQPWQHFILGNLYGWVHKETGLRRFTEGLIFIARKNGKSGLASGISIYGCTKDGERGADVYVLANSMKQVRKTIFDECKKMIKASPQLKKKMKALRDVIEYKQTNSIIEPQASDSEKLDGLNTHLAVFDEIHEYKNYDLINIIKNSTDTREQPLLLYITTAGYQLDGPLVDYYELGADVLEGVVSDERTFYYMAELDSEEEIDNPDMWGKANPNLGVTYDLEKLKNAWEKRKNIPAERSDMIVKRFNIFVKADEMSFIDFNTLRKNNKHLDIDSLNGKTAIGSFDLSESEDFTSACLEFPLDTGEIFV…
	YP_008531085.1	MEVCGYTLDDIECTEVGAHFCVPRANKAQAFFEEILVHTKGQYTRKKFILEDWQRDDIVRPLFGRVEYSDEFGCYKRRYEIAWIELARKNGKTELLAGIMLYLLVADGEQSGEIYGVARDKKQAALAFDVAAQMVKFSPILSKRLKVVDYKKRIYDAKTNSFYDVIAADAKSALGSNPSGCGADEILAWQDGGMWDSLRTGMGSGARVQPLMVASTTAGNDTEGFAGLKHREMERVMEDPDNPDFKHIFVYMRNTPMEEDPWNEECWPHANPALGRFLSWEAMRKQAAEARNNPIAEMAFRQFKLNQWQNSTIRWMRMPAWDECKGTVFKSNKDLFDAFAGQSCWFGLDLAARRDLCSICYLFPQSDGSVDLLWRHWIPESALAKLDRLNDGRFAKEFV…
	YP_008767245.1	MSKFKDPMPNFIKRVLDGRLITSKAVNLAVKRHQEDLKRTDWRWHYDPNLAGKAVKFMEILPEPKSGKPQPLAPFQKFIIGSIYGWVDKDDSNIRRFTDVFISMARKNGKSLLISGVILYEFLFGKNPVNSRQLYTAANDRNQASIVFKMVKKRLEALQKKDPGIKRMSKINRDEIINLDDGSTIRPFSRDAGLVDGYEPHVAVVDEYANAKTTDMLETLASGQVLLPSYLTFIISTAGFDMNVPMFQQNYPYAKKVLSGEEKAERYFAFIAEQDNVQEVDDPNSWIKSNPLLDVDTLNGQISDYLTTKLAQARADGSLNAKLVKNFNIWRQATEDSYLDFDAWKAAELTDKPDIRGQRAWIGIDVGRTSDLFAISWLIPQEGWWWLDGYAFVASKGGI…
	YP_009016182.1	MEDNTPSDGVTTPFPHILPRMTTTDQLASLIESHTEGWTDERRSAFLDHLLREKDRADLRDSYDGPAELMAALDPHFVITPAIATISAAVERAIREPRRNLLVTMPPQEGKSTLCSVAAPLRALQINPDQRIILATYAAGLAEEHSRTMRSLIERAGSGAVDPVSGMALKDRLGFTFADDRRAVDGWKVKGHDGGLNAVGIGGTTTGRRGDLIIIDDPFKDMAEADSKTQREKVLTWFRSVAMTRLAPTASIILVQTRWHEEDLAGKILELEKALPREDRRWKHINIPAVSEDGVPDALGRDPGVAMVSARGRTKKQFADTRTVVGERVWSALYQGQPTPSSGGLFHRAWWTKNAVEELPENPNLRVVAVDPADSGKGDEAGVIAAQWEPTGHVTFFDD…
	YP_009037194.1	MCANLKRAVERHKVTKMMLIAPTQRDIRANIFPQLVAMYPEGHPNMPQLKISTILWPKTGAECVLVPSSAGPDAVRGYNNEMLIGDEVCFWENEEEILTQAMLTLRSSPAICMLATTPKATPNLLNILNDYNSGDKSIHIVRGKTSDNAANLNETFLKTMYSKYEGTALGKTELEGELILTNPDALVQRADIDRNMCSREDMPQFEEIGIGLDIALISDKNSIGKAKHGRKPDSTGIVVSGVDEHGVIYTLDNFSGRYTPQDWARKVATLYDQYVLTGHRVKVYIESNQGGRELIENAFDNVGRSDVGRIAKYVFSKTNKMQRLLPYALMIEQGKIKFNKDGKDLEQLYLELTSYTGKSGQKSPDTLDAAVFSWSLISPIKKSYSREFELLF
	YP_009055504.1	MTEANIQIPPKLIPLFTTPNLRYLVSKGGRGSGKTRSFALMTAIKGYMFAESGQSGVILCAREHLNSLADSSLEEIKQAIRSVPFLNDYYDMGENYIRTKNRLVEYTFAGLRHNLDSIKSKARILLCWVDEAENVSEMAYRKLLPTVREENSQVYITYNPEKRGSPTDVRFNHPEIYDDETGELIGMCVEMNYSDNPWFPRVLDLERRRDQANLDDVTYRWIWEGAYLEMSEAQIFKGKYEKKDFTPDPQKWHGPYIGLDFGFAQDPTACVKVWIHDDSLWIEHEGGKVGLELDDTVEFLEKKIPDIKKYAVYADSARPESISHLKKKGLRRIAPVEKGKGSVEDGIEFIKSFKKVYIHSRCKETLKEFRDYSYKKDRLTDEVLPIIIDKDNHYVDALR…
	YP_009099565.1	MNAHPGALHTVTGTLSRTIRPVQPTPFPTWLRKNIVLVDGPKKGQLWSPDDAPYLVEIAECLSQEHPCNFVSVRKAQQTGVSILALAWMLYIAENCPDNALYGVPGIDALQDINSGKLQPLIDAWQKHTDKQVIYPTTSRSGVGSTTYEKKFAGGAIYLGNANTVMDLSAKTCRYGVKDEVSKWQELPNGADPETLFFGRFTAFRRQKSFKIFELSTPELDSGDELGEGPGHCRIDRSFRRSDQRFWHIKCPECRAEQVLEDANLIVDAGHPHKTTIRCISCTHHISEMERVHCVREGRYIASKAGPDRHPGFHVDAFMSLMMSLEAIAEDKLSGEKKGEAGAKDYNNLVLAKTYAMKGNAPDHKRLMERRERYRPMVIPPEGLLFVAGADVQSYGIYC…
	YP_009099718.1	MSKFESLEQMVLATAEAVRPPERLTVAQAAEKYRYINNPGSYVGPFKNDLTPYLIEPMEVLTSLDFTGMIFAGPAQCGKSDMSLNWLTYSTVCDPADYMHIDKAQASARDFYQRRIEKLFRDTTAVRGRLMPGKHHQSTYSTRFTSGMLLTLSWPTVNELSGKPVGRLWLADYDRMDEDIGGEGSPYDLAVQRMKTFGRFGMCAAESSPSRITENPRWMPKTPHEAPPTTGILALYNRGDRRRWNWPCLACGTPFEPDFSLFEWPDCGDDLLASAEQVVMRCPHCSHAYRDSTHDETGTPGKRAMNKRGFWLKDGEKFDPETGEILGTPVRSRTASFWLKGPAATFADWTDMTLKYLKAVQEFENTGSEEALKTTINTDQGLPYLPAGIEAERLPEELK…
	YP_009101032.1	MNKILTHNWKVMYQLNPALREVWKTKARYKVIYGGRASSKSHDAAGFAIYLAANFKLKFLCVRQFQNKISESVYTLLKDKIEISDFKDEFNLLKNSIEHKRTKSEFLFYGIARNVDEIKSTEGVDVLWLEEAHALTEEQWDIIEPTIRKEGSEIWIIFNPDEEADFVYQNFVMRPPKNAIVKKINWQDNPFLSQTMLDVIAGMYERDPKKAEHVYGGVPKTGGDKSVINRAFVKAALNLHKHPTLGWSLSGSNRIGFDVADDGDDLNATAFVTGNVLRGIKTWEGLEDELLKSASGVWKDALTFGASITYDAIGVGAFAGSKFDELNEYAIHENPTFPRIEFNAFNAQGAVDDPDDVFLELPHVEILNKDHFANIKAQKWTEIAERFRKTYEYATGQAV…
	YP_009103274.1	MSKRLDFRPQKVFAPAYNLNTKVIMAERSFFSSMYDYFVDFGGRGGGKTKDKIKAVVLESTIRRVRVLVTREFQESISESVKAEIETCIDELDLGHFFRITEDKIVALNGSKFVFKGLKKNINNIKSIANVDIVLVEEAENVSENSWDKLLPSIRPVSGRAIVIVIFNPASELDATWQTWIVNTPLRTLLTECNYPDNKYFPAFLEAQRLHDERVLPPKRYKNKWLGIPAGSEGDIIIDQDWLKAARFASRHADWEIVGPKVVAYDPAGQGKDSHAVAYSNGNCVTEIDEWPLSPDLRVATNRALSMARKHEADEFTYDECGGFGDGVSVFAKDNVEGISTDEDGVNFEEFDINVTPFNAGDSIEKPEDWDESKKIKGTEKTPYEIYCNQKAHAHGVVA…
	YP_009103717.1	MIKHVNILTTSDGAKSRIAALISTAFITSLKPPPKLNLVEWADKYRYLPDNSAEPGRWKTDRVEPARQPMLSASDPHVQEITIMSCIQLMKTELMINIALYFVHQEPSPLMYVAPKKELGEAWSKERFVKSCKATPVVRDIFADNRRGEGNTILQKQFPGGQLSVVSARNPDDLAMRACRVMMFDECDKYPANTGAGDGGSGGEGDPMAVAWGRATTYGKRAKKITACSPTVQGKSRIEQEYLKSNQGVYHQPCKHCGFAKELTWLDVVIPHDPDTGEMMHEQSHILCDSDNGGCGTVWTEGDRLWSIRNGFWHIKKPKVTWHHGYKVTSLASPFTPVITLAKEFMDALGNSQLLKAFYNTRMAQTWKEIGDQPDWQRLYDRREHYSVDRVPEGVLMIT…
	YP_009124326.1	MYKLNPALRAVWRTRARYKVIYGGRASSKSHDAGGIAVFLAANYRLKFLCARQFQNRISESVYTLIKDKIENSEYNGEFIFTKNSIKHKITGSEFLFYGIARNLSEIKSTEGIDILWLEEAHYLTQEQWEVIEPTIRKENSEIWIIFNPNEVTDFVYQNFVVKPPKDSCVKMINWNENPFLSETMLKVIHEAYERDREQAEHIYGGIPKTGGDKSVINLKFILAAIDAHKKLGWEPAGSKRIGFDVADDGEDANATTLMHGNVIMEVDEWDGLEDELLKSSSRVYNLAKMKGASVTYDSIGVGAHVGSKFAELNDASPDFKLIYDPFNAGGAVDKPDDIYMKLPHTTIKNKDHFSNIKAQKWEEVATRFRKTYEAVEHGKVYPFDELISINSDTIHPDK…
	YP_009126605.1	MTSTAPTLNPVLRDFWTTQARNKILYGGRASSKSWDAAGFAIYLANNYKLRFLCARQIQNKIAESVYALLKIQIERFGLQARFRVLKDKIVNRVTGTEFIFYGLKNSVDEIKSLESIDVLWLEEAHALTEEQWEILEPTIRKEGSECWFIFNPNLYTDFVYQNFIVNTPPRTLVRKINFDENPFLSRTMLDVIEAARDRDEEAFEHVYLGVPRSDDDATVIKRSWIEAAVDAHVVLGFEPQGMRRIGFDVADDGEDKCAMVYAHGSVAYWCEEWAAREDELTKSCYRVYAQAQERDAHITYDSIGVGAFAGSKFSEINAERKLKLRYAKFNAGDAVHAPEKYYTEKIRNKDYFSNLKAQAWWTLADRFRNTFNAIKRGEKFNPDDMISISSDMPMLEKL…
	YP_009134097.1	MNYIKIISLDEGLVPFEMYDFQKKILSDFHETRFNIAKLPRQTGKSTTVVAYLLYYAIFYDSVNIGILANKASTARELLGRLQLAYENLPKWMQHGVLVWNKGNVELENGSKILAASTSASAVRGMSFNILFLDEFAFVPNHVAEQFFASVYPTITSGKSTKVIIISTPNGMNHFYKMWEDARRGKNDYTTNEVHWSQVPGRDAKWKEETIKNTSPRQFAQEFECDFLGSADTLISPAKLQTIPFADPIKSNAGLDIYERVEKDHEYIITVDVARGIGGDYSAFLVFDITTMPYKIVAKYRNNEIKPILFPSVIFQICKEYNNPYVLVEVNDIGDSIAATLNYDLEYPNVLMCAMRGRAGQVVGQGFSGSKTQLGVKMSVTVKKIGCSNLKAIIEEDKL…
	YP_009140506.1	MLQDIFLKNILSIQENVYKYNPVKLEPTDWIPENVFLTREVTQYPGYYSYELTPYIKEIVECLSPSSDVEMVAVMKNNQSGFTMGVIIPYILYLIKENPCNIMFLSGTDDLMQKTVRRKLDPVLNSSGIMKLIKAQDTRKRNNRTGNTDFEKQFAGGNLAMGSYKVNNLRMESAKIILADEFDVAPYSDKEEGNIRMLLENRTTSYPKSKKLLYLSTPTVKGASNVEQVYLMGDQRHWHWNCPHCNEWIDVQWAVKKDGEIIGGIKFEVDDEGLLVEGSTYYQCQHCKGKIFEKEKAKLNKTGKWIPTTKPKRKKFRSYQNPATYCFDSWDDLAMEFLAANPKNGVVDKGLLKAFVNTKLAQTWEEEGKAIRVSDLMNNTRSYEIGIVPDQTCENDGNG…
	YP_009145869.1	MTKHVAPPKIIIDTPRVFAPLLRRRRFRGIKGGRGSGKSHFVGEDLVETAIRQHTRAVCAREVQNSIKDSSKQLIEDKINLLAQRVAGAIFAADQSILVPGDSKIVRKFLSQWRITEREIIYTPTDSLFIFRGLQNHTAASIKSLEGFTDFWAEEAQTLTQRSIDLAVPTFRKGSQLTFTWNPDQKGDPVEKIFSDEGIIALKPGMKRPPDQDPDFCLVEANYYDNPYFPEELRRDMERDKRRDPDKYRHVWLGGYRMMSGSRVFTNWKVEDFETPANARFYFGADWGFSVDPTALIRCWIGRWENGRAIADPKGDKLFIDREAYAVGCEIDNTPALFAGNDVREPPRWQNPNKYPGIPGATEWPLTADNARPETISYMKRHGFGRIQPSIKGKGSVED…
	YP_009146099.1	MKVSRDYINTTDVIDFGIDKRFFRLPVSSILAQEGITPNAPQIAIINALEDPRHRFVTACVSRRVGKSFIAYTLGFLKLLEPNVKVLVVAPNYSLANIGWSQIRGLIKKYGLQTERENAKDKEIELANGSLFKLASAAQADSAVGRSYDFIIFDEAAISDVGGAAFDIQLRPTLDKPNSKALFISTPRGGNWFKEFYEKGFNETLPNWVSIHGTYRDNPRADLNDIEEARRTVSKNYFRQEYEADFSVFEGQIFDTFNAIEHVKDLKGMRHFFKDDEAFETLLGIDVGYRDPTAVLTIKYHYDTDVYYVLEEYQQAEKTTAQHAAYIQHCIDRYNVDRIFVDSAAAQFRQDLAYEHEIASAPAKKSVLDGLACLQALFQQGKIIVDASCTSLIHALANY…
	YP_009146939.1	MMATHPRALALFAGIFAGMLAPVAPMTPSAWAKEHLVVPDGPRAGSRWDLSLTPYVPEIIDALGPDSPHNMVAVRKSVQTGISVAGIALVGSYIDRAPCRIGYAVPRADDLLEFNREKLGPAIEQTAPLKAKVRSQIGRSGQGSTQSSKRFQGGSLALLNAGAAADLRSKTLKVGVADEVDEWEFDLDGQGDALDLYLGRFTAFHATGDWRLLALSTPTLAKTSRINDLFEKGDQRFWHIACPGCSTEIVLSYDHLKHDVSPPYRAYYAAPCCGRPIEHHEKATLVRAGRFIATNPDGLYPSFHVDALISQLTTWDMIASKAVAAQGDERKEKTFYNLWLGLPYEMRGNAPEWERLMERREAGLKRGVVPGEGLIFVAGADVQHNGIVVEAVAFSEDRQ…
	YP_009147449.1	MSRKSYPNVNAANQYARDVVRGKIVACQFVIQACQRHLDDLMAEKSKSFRYRFDKDLAERAAKFIQLLPHTKGEWAFKRMPITLEPWQLFVICCAFGWVNKGSRLRRFREVYTEIPRKNGKSAISAGVALYCFACDNEFGAEVYSGATTEKQAWEVFRPARLMCKRTPMLTEAFGIEVNASNMNRPEDGARFEPLIGNPGDGSSPHCAVVDEYHEHATDALYTTMLTGMGARRQPLMWAITTAGYNIEGPCYDKRRGGIEMLNGSVPNDELFGIIYTVDEGDDWTDPQVLEKANPNIGVSVYREFLLSQQQRAKNNARLANVFKTKHLNIWVSARSAYFNLVSWQSCEDKSLTLEQFEGQPCILAFDLARKLDMNSMARLYTREIDGKTHYYSVAPRFW…
	YP_009149907.1	MEVSRPYVNTVDVIDFGVDKRFFRLPVSGILAQEGITPNGPQIAIINALEDPRHRFVTACVSRRVGKSFIAYTLGFLKLLEPNVKVLVVAPNYSLANIGWSQIRGLIKKYGLQTERENAKDKEIELANGSLFKLASAAQADSAVGRSYDFIIFDEAAISDVGGDAFRVQLRPTLDKPNSKALFISTPRGGNWFKEFYAYGFDDTLPNWVSIHGTYRDNPRADLHDIEEARRTVSKNYFRQEYEADFSVFEGQIFDTFNAIDHVKDLKGMRHFFKDDEAFETLLGIDVGYRDPTAVLTIKYHYDTDTYYVLEEYQQAEKTTAQHAAYIQHCIDRYKVDRIFVDSAAAQFRQDLAYEHEIASAPAKKSVLDGLACLQALFQQGKIIVDASCSSLIHALQNY…
	YP_009149970.1	MKWYYEYLKLVRDGKPMSIEAKQALDRIPQYLNKFEYDDTYPKALISFIEGFIYLQKGDDEESHPMRLQIEQKFWLELFGFVDPDTHRQIINDIGLVIGAGSGKSTFMAALSLAVMMVGSYKGNDVIVLSNSIKQSHETFRTASEMAGDERSVLGDLKKHELLKPILGKIKYAPTNSQIEIRAMDNNTLDGTNVRLAIFDEFHSYHVNVIENVRKSSAPKRKNTGFTTVYISTNGQVRDSVFDDYYKRWEKILAGEIEDWSTFPMIYKMDDVEEVTNPDLYEKAMPFVRNISDPQIIKDMLAKTQGNPVAQAEILAKSFNIPQSSFNALFTTDELEATREIQDVEWGNEVTIGSDFSEVEDLTAISIMWRNENKLRTRNFAFLPENTFENKTSKAQRLM…
	YP_009152214.1	MNTRENNLKALHAPRKIDLRKEAELLGVNIVTDIGEAQPRNEPVFLGYQRRWFEDESQICIAEKSRRTGLTWAEAGRNVMTAAKPRRRGGRNVFYVGSRQEMALEYIAACALFARAFNQLAKADVWEQTFWDSDKKEEILTYMIRFPNSGFKVQALSSRPSNLRGLQGDVVIDEAAFHEALDELLKAAFALTMWGARVRIISTHNGVDNLFNQYIQDAREGRKDYSVHRITLDDAIADGLYRRICYVTNQPWSPEAEKAWRDGLYRNAPNKESADEEYGCIPKKSGGAYLSRVLIEAAMTPVRDIPILRFEAPDDFESLTPQMRHGIVQDWCEQELLPLLDALSPLNKHVLGEDFARRGDLTVFVPLAITPDLRKRECFRVELRNVTYDQQRQILLFIL…
	YP_009153076.1	MTSINPIFEPFIEAHRYKVAKGGRGSGKSWAIARLLVEAARRQPVRILCARELQNSISDSVIRLLEDTIEREGYSAEFEIQRSMIRHLGTNAEFMFYGIKNNPTKIKSLEGIDICWVEEAEAVTKESWDILIPTIRKPFSEIWVSFNPKNILDDTYQRFVVNPPDDICLLTVNYTDNPHFPEVLRLEMEECKRRNPTLYRHIWLGEPVSASDMAIIKREWLEAATDAHKKLGWKAKGAVVSAHDPSDTGPDAKGYASRHGSVVKRIAEGLLMDINDGADWATSLAIEDGADHYLWDGDGVGAGLRRQTTEAFSGKKITATMFKGSESPFDEDAPYQAGAWADEVVQGDNVRTIGDVFRNKRAQFYYALADRLYLTYRAVVHGEYADPDDMLSFDKEAIG…
	YP_009187477.1	MSRLPRTYDAPVQLTPKQANIYVWGFQRNARFRDAVCGRRFGKTFLGKAEMRRAARLAAEWGVSIEDEIWYAAPTQKQARRVFWRRLKQAIPREWRECKPNESDMLITLKSGHLIRCVGLENYDDLRGSGLFFVLVDEWADCKWAAWEEVLRPMLSTCEYVVPGIGKCKGGHALRIGTPKGFNHCFDTYRDGQVGGEPDHKSWLYTSLQGGNVPAEELEAARRKMDPRTFRQEYEASFENYSGVVYYTFSRSENSTSERIKPGEALHIGMDFNVMKMAAVVYVVRNGLPLALDEFHSVRDTPEMIERIKARFPGHGIAVYPDASGQNTSSKNASESDLSLLRKAGFTVIVDTQNPSVKDRVNSVNAMLLNTYGERRLKVNIDQCPQLTLCLERQTYNDK…
	YP_009193738.1	MYKLNPALRAVWRTRARYKVIYGGRASSKSHDAGGIAVYLAANYRLKFLCARQFQNRISESVYTLIKDKIENSEYNGEFIFTKNSIKHKRTGSEFLFYGIARNLSEIKSTEGIDILWLEEAHYLTQEQWEVIEPTIRKENSEIWIIFNPNEVTDFVYQNFVVKPPKDAFVKMINWNENPFLSETMLKVIHEAYERDKDQAEHIYGGIPKTGGDKSVINLKFILAAIDAHKKLGWEPAGSKRIGFDVADDGEDANATTLMHGNVIMEVDEWDGLEDELLKSSSRVYNLAKMKGASVTYDSIGVGAHVGSKFAELNDSSPDFKLTYDPFNAGGAVDKPDDIYMKLPHTTIKNKDHFSNIKAQKWEEVATRFRKTYEAVVHGKVYPFDELISINSETIHPDK…
	YP_009194789.1	MEVSRPYVNTVDVIDFGIDKRFFRLPVSGILAQEGITPNGPQIAIINALEDPRHRFVTACVSRRVGKSFIAYTLGFLKLLEPNVKVLVVAPNYSLANIGWSQIRGLIKKYGLQTERENAKDKEIELANGSLFKLASAAQADSAVGRSYDFIIFDEAAISDVGGAAFDIQLRPTLDKPNSKALFISTPRGGNWFKEFYEKGFNETLPNWVSIHGTYRDNPRADLNDIEEARRTVSKNYFRQEYEADFSVFEGQIFDTFNAIDHVKDLKGMRHFFKDDEAFETLLGIDVGYRDPTAVLTIKYHYDTDTYYVLEEYQQAEKTTAQHAAYIQHCIDRYKVDRIFVDSAAAQFRQDLAYEHEIASAPAKKSVLDGLACLQALFQQGKIIVDASCSSLIHALQNY…
	YP_009199250.1	MTDSLGLWKQELPVPYASLLELGMTEEEVLDGWERRPLHWTCQAPGHPGAYFSVEHAARALKAVESFKHTKGRWGGTPLRLQTWQKVWVIFPIFGWVYFDTEIQRVLRVIRSAWVEIPRKAGKSTLSSGIALTLLLADREMGAEVYAAAGSLEQAGRVAEDCKRMAMTSKAVRGRVDVLRNVIRVPRTGGLFRPLSKVAETAHGLNVSGAIVDEVHVHKSRDLIDAIETGVGARDQPLVVYITTADEGVEGSIYDEKHTYTLRCAERVVTDTQQYGVIWAAAADADPFAEETWRRANPGLGVSPSLAYIQREASKAKATPSYLPTFLRLSLNRRMRAATRWLPQPLWDENAGTVDDKKFRYRRAWGGVDLSAVSDLSAWVLAVESRQKGVELELVSRFW…
	YP_009199673.1	MAKYKNLFEIAVKMSDNLRPPERLTVSNAASQYRYVNSPGSYVGPWLNTTTPYMVEPMDVLTSRNHSKMAFVGPAQSGKTDAIIINGVAYSIKVSPMDTMVFCPTMAAARDFSMRRIDRLHRHSPLIGEQLLKGRDTDNKFDKQYITGMMLTITYPTVTELAGRPVPRILMTDFDRMDDDIGGDGNPFDLATQRTTTFGSFAMTMAESSPSREILDPHWIAKSPHEAPPCTGIIALYNRGDRRRWQWPCPHCDEYFEGKFEHLTWDNGKQLSNREKAETVQMVCPECGCLIHPDERFEMNLFGVWVPEGCKVDKSGRLTGKAPHTDFISYWLRGTAAAFTTWQKLVNIYLDALDEYQRTYSEEALKKFWNNNMGEPYQPKSLESVRAPEALKSRSSDYP…
	YP_009202096.1	MEVSRPYVNTVDVIDFGIDKRFFRLPVSGILAQEGITPNGPQIAIINALEDPRHRFVTACVSRRVGKSFIAYTLGFLKLLEPNVKVLVVAPNYSLANIGWSQIRGLIKKYGLQTERENAKDKEIELANGSLFKLASAAQADSAVGRSYDFIIFDEAAISDVGGDAFRVQLRPTLDKPNSKALFISTPRGGNWFKEFYAYGFDDTLPNWVSIHGTYRDNPRADLNDIEEARRTVSKNYFRQEYEADFSVFEGQIFDTFNAIDHVKDLKGMRHFFKDDEAFETLLGIDVGYRDPTAVLTIKYHYDTDTYYVLEEYQQAEKTTAQHAAYIQHCIDRYNVDRIFVDSAAAQFRQDLAYEHEIASAPAKKSVLDGLACLQALFQQGKIIVDASCSSLIHALQNY…
	YP_009203368.1	MKAQIELPPKLLPVFAKDYRYKGAYGGRGSGKTRAFAKMSAVSAYKRAMRGESGVILCGREFMNSLEESSLEEVKQAIKSEPFLANFFDVGEKYVRTKDGRISYVFSGLRHNLDSIKSKARILIAWIDEAETVSETAWRKLIPTVRENNSEIWVTWNPENRGSATDTRFRQNPPENSCIIEMSYQDNPWFPDVLEQERLNDKQRLDDATYRWIWEGAYLEASEAQIFRGKYQEMEFVPNPDFDGPYYGLDFGFAQDPTAAVKCWVFNGDLYIEFEAGKVGLELDDTADFIAKGVPQIADHVVRADSARPESISYLKRHGLPRIIGVEKWKGSVEDGIEHIKSYGKVFIHPRCQQTLNEFRLYSYKTDRLSGDVLPVVIDAHNHFIDALRYALTPLMQVK…
	YP_009203556.1	MTEANIQIPPKLIPLFTTPNLRYLVSKGGRGSGKTRSFALMTAIKGYMFAESGQSGVILCAREHLNSLADSSLEEIKQAIRSVPFLNDYYDMGENYIRTKNRLVEYTFAGLRHNLDSIKSKARILLCWVDEAENVSEMAYRKLLPTVREENSQVYITYNPEKRGSPTDVRFNHPEIYDDETGELIGMCVEMNYSDNPWFPRVLDLERRRDQANLDDVTYRWIWEGAYLEMSEAQIFKGKYEKKDFTPDPQKWHGPYIGLDFGFAQDPTACVKVWIHDDSLWIEHEGGKVGLELDDTVEFLEKKIPDIKKYAVYADSARPESISHLKKKGLRRIAPVEKGKGSVEDGIEFIKSFKKVYIHSRCKETLKEFRDYSYKKDRLTDEVLPIIIDKDNHYVDALR…
	YP_009204258.1	MTIKVLNEPSPKLLTTWYAEQVTQGKIKTSKYVKKECERHLRYLENGGKWVFDEELAHRPIRFIEKFCKPSKGSKRQLVLQPWQHFIIGSLFGWVHKETKLRRFKEALIFMGRKNGKTTTISGVANYAVSQDGENGAEIHLLANVMKQARILFDESKAMIKASPKLRENFRPLRDEIHYDATISKIMPQASDSDKLDGLNTHMGIFDEIHEFKDYKLISVIKNSRAARLQPLLIYITTAGYQLDGPLVDMVEAGRDTLDQIIEDERTFYYLASLDDDDDINDSSNWIKANPNLGVSIDLDEMKEEWEKAKRTPAERGDFITKRFNIFANNDEMSFIDYPTLQKNNEIVSLEELEGRPCTIGYDLSETEDFTAACATFALDNGKVAVLSHSWIPKHKVEY…
	YP_009209013.1	MTKVKLNFNKPSNVFNRNIFEILTNYDNFTEVHYGGGSSGKSHGVIQKVVLKALQDWKYPRRILWLRKVQSTIKDSLFEDVKDCLINFGIWDMCLWNKTDNKVELPNGAVFLFKGLDNPEKIKSIKGISDIVMEEASEFTLNDYTQLTLRLRERKHVNKQIFLMFNPVSKLNWVYKYFFEHGEPMENVMIRQSSYRDNKFLDEMTRQNLELLANRNPAYYKIYALGEFATLDKLVFPKYEKRLINKDELRHLPSYFGLDFGYVNDPSAFIHSKIDVKKKKLYIIEEYVKQGMLNDEIANVIKQLGYAKEEITADSAEQKSIAELRNLGLKRILPTKKGKGSVVQGLQFLMQFEIIVDERCFKTIEEFDNYTWQKDKDTGEYTNEPVDTYNHCIDSLRYS…
	YP_009213215.1	MQASRTHVGCFREIQKSIADSIKQTIETIIEDLGLRDQFYITDKEISHMATGSKMVFAGLYRNVTSVKGMDWIDIAFCEEAENISEASWNVLVPTLRKDGAELMVCYNPKNVLDATHMRYGPGVCKAYTDETRTKRYAITKQINYSDNPFFTETSRMQMEAMKEEDEELYEHIWLGQPNADSEQAIIKPSWISAAVDAHERLGFEPEGSRRVGQDVADEGKDTSALCFAHGPVVIDLDEWSKGDTDFTATKAYHYATDNRADMLVYDSIGVGAGVKAALNRLRAAEAETPYYRETFAIRGFNAGGGVVHPEHNYMDGKTNGDMFHNIKAQAWWALRDRFYKTYRAVNGLAEYDPGELISLSSDLPHLDKLKAELSRPRVDYGDTGKVKVESKKDMSKRG…
	YP_009213469.1	MLVNDAPEYRAGAVLPGFRPASDAIMAALPALSPPARLKVSEVARRRKINAGGHWQFWDNDVAPYMVEPMDATMSRRFEAVVFVGPARSSKTEGLIVNPWVHSVMASPRMAAIFYMSQAAAKEWSVQELSPIIKNTPELAGVLRVDNVYEKTFAGGSRLTVDWPVDNKLSGRTIPLVLLADYDQKAYQDVEGQGPAFDMGRKRTTSVGSRGMTVAESSPRFPVLNENWEPKTPHEAPPCDGILGLYNMGTRARLYWTCPHCDGKFEPRIERLTYSDHGTPSERGKTARMVCLHCGCLIEPHQKADLNRTAQWLHEGRDGDLVPLDSPDIRAAEIVSYWLHGPAAALASWAKIVTRYLEGVELFESTGDESKLKAATNLDLGLPYTPRAMSEATALSEKA…
	YP_009213760.1	MKAQIELPPKLLPVFAKDYRYKGAYGGRGSGKTRAFAKMSAVSAYKRAMQGESGVILCGREFMNSLEESSLEEVKQAIKSEPFLANFFDVGEKYVRTKDGRISYVFSGLRHNLDSIKSKARILIAWIDEAETVSETAWRKLIPTVRENNSEIWVTWNPENRGSATDTRFRQNPPENSCIIEMSYQDNPWFPDVLEQERLNDKQRLDDATYRWIWEGDYLESSDAQIFRDKYQELEFKPNPDFNGPYYGLDFGFANDPTACVKCWVFDDDLYIEREAGKVRLELDETAAYLANALPDLSNYTVRADSARPESISYLKRHGLPYIQPVPKWKGSVEDGVEHIKSYRKVYIHPSCTEVLKEFRLYSYKTDRLSGDVLPIIIDAHNHYIDAIRYALNPLIQAR…
	YP_009215133.1	MYKLNPALRAVWRTRARYKVIYGGRASSKSHDAGGIAVFLAANYKLKFLCARQFQNRISESVYTLIKDKIENSEYNGEFIFTKNSIKHKSTGSEFLFYGIARNLSEIKSTEGIDILWLEEAHYLTQEQWEVIEPTIRKENSEIWIIFNPNEVTDFVYQNFVVKPPKDSCVKMINWNENPFLSETMLKVIHEAYERDREQAEHIYGGIPKTGGDKSVINLKFILAAIDAHKKLGWEPAGSKRIGFDVADDGEDANATTLMHGNVIMEVDEWDGLEDELLKSSSRVYNLAKMKGASVTYDSIGVGAHVGSKFAELNDASPDFKLIYDPFNAGGAVDKPDDIYMKLPHTTIKNKDHFSNIKAQKWEEVATRFRKTYEAVEHGKVYPFDELISINSETIHPDK…
	YP_009216796.1	MSKVQIKLPPKLVPVFSAQDVRYRQSWGGRGSGKTRSFAKMTAVKGYMFAEMGVSGTLLCGREFMNTLADSSMEEIKQAIREEPFLNDYYEMGENYIRTKNKRVTYSFCGLRHNLDSIKSKARILLSWVDEAETVSEMAWRKLLPTVREEIHLPNGKIVYSEVWITWNPEKRDSPTSTRFRHEEILSEDGVLIGIGAEMNYMDNPWFPHVLDLERKRDQANLDDVTYRWIWEGAYLEMSDAQIFKGKYEIKEFEPDKHKWHGAYIGLDFGFSQDPTACVKVWIHDDCVWIEHEAGKVGLDLDDTVEFLEKKIPDLKKYAVYADSARPESISHLKKKGLLRIRAVEKGKGSVEDGIEFIKSFKRVYIHPRCKETIKEFRDYSYKKDRLTDEVLPIIVDKD…
	YP_009217926.1	MIDRVTKHAKDVVEGREIAGKYVKLACQRHLDDLEKSKLAPYKYEFDIEKSLKIIEFAETLTIAEGEEEIPVKLEGFQDFILGSINGWVTKGTGYRRFRNSYVQLGRQNSKSFLNGILATFYGNFDSYKYGQIYCTATKMDQAKIVFKEIVKFINADDDLSELFKIKEYESTIDCLVTNSTIKALGKDTKSIDGFRPLLGIVDEYHAHKDNQMYKLLEGGTRKMKQCLISVITTAGFNLNGPCYKLWEYCKNILDGIYENDKQFIYIAQMDEEDDIWNPQNWIKANPLVCKDKEDLENLIAVGISAKDMGGSDLRDFITKALNIWYKSSDNQYLNIEKWKLCGCDLTLKDFRGMECGLGLDLSSGGDLTSGVLEFPFLENGETSYFFHQHSFMPKNKLA…
	YP_009226059.1	MQTKASLNPNLVDFWFDGSPSPENFIKVRHRVLYGGRASSKSWEFAGMAANIGQQCTTRFLCVRRYQNKIKDSVYTLIKKQIDNFGFGGYDVRASDIQHDNGTEFVFYGIERNIDEIKSFEGADILWIEEAHNLTKEQWDILKPTIRKEGSEIWVSFNPKLVTDFVYQRFIVNPPKSCKVRLINYPDNPFLSDTALADINEMKEESEEDHEHIYLGVAKQEDGLAIIKRSWLEAAEDAHIKLGLDLSGASCVGYDVADSGDDKNATAKFNGSICVDLDEWKAPEDELNKSAKRAWALVGAGGRLNYDCIGVGAHVGSTLKDAGIKSGYHKFNAGAGVHNPKLEYTPGIKNGEKFENLKAQAWQDVADRLRNTYNAVNKGKKYDPSELISISSDIKNIER…
	YP_009226430.1	MMNSDAVIYETLDHIFYDLASIFTPTERLTVSQAATRFRKVHQPGSYIGDWKNEMTPYMVEPCDIWSSRDVNKAAFCGPAQSGKTDAIVVNGVGYHVTCEPMDMVVYNPSMAAARDFSNRRIDRLHIHSKDIGKHIRIGTSADNVLDKTYINGMLLTLSWPSVTEFAGKPIGRAVLTDYDRMDDDINGDGNPFDLAAKRTTTFGSFAMTFAESSPSRPILDPKWMRSSAHEAPPTTGILALYNRGDRRRWYWPCPHCSNFFSPDFSMLKFDKSLGSIPEIADTTYMQCPHCDGRIEQSSRYSMNVRGRWLKDGQTITPDGVVHGVGRSSDMASWWLNGTAAAFTTWRGLVSEYLTAEEEYERTGDEGKLQTFFNTDLAEPYYPRAMMSDLRMPEELKAR…
	YP_009269312.1	MSLTNTVELAPSPPHIIGPTWQKTAEGKWHLPEKTLGWGILNWWAQYVRTPGGKHAGEAFMPTLEQARFTLWWYAVDENGEYTYREGCLRRLKGWGKDPFAAALSLVELCGPVAFSHFDDNGKPVGKARHAAWVTVAAVSQDQTKNTFSLFPIMISDDLKTDYGLSVNRFIIYSGSGGRIEAATSAPASMEGNRPTFVVQNETQWWGVGPDGKVNDGHAMASVIEGNMTKVDGARTLSICNAHIPGTDSVAEVSYNSWQDIESGNAVDTGLLYDALEAPADTPISEIPSQKEDPDGYESGIEKLREGLLIARGDSDWLPIEDIIKSVLSTKNTITESRRKFLNQINASEDSWISPQEWNRVALTDPIFALQPKQRITLGFDGSKSNDWTALVACRVDDG…
	YP_009273720.1	MKARIELPPKLIPVFSGPARYRGAYGGRGSGKTRSFAKMAAIRAYMFAEAGISGQILCGREYMNSLEDSSMEEVKQAIRSEPWLNAYFEIGEKFIRTRNRRVWFSFSGLRHNLDSIKSKARILIAWVDEAENVSEIAWQKLVPTVRECDSEVWITWNPEKDGSPTDTRFRKNMPAGAKIVELNYTDNPWFPDVLDQERLNDRESLDDQTYAWIWDGAYRENSDAQILSGKYRVAEFTPEPGWDGPYYGLDWGFSQDPTAGVKLWVHDRRLWVEYEASKVGLENDDIAQFMIDRLPGIELHAVRADSARPETISHVKSKGRDHKRANLPRIEPVAKWQGSVEDGIAHLRSYVEIVIHVRCTGFLREARLYSYKVDRLTGDVLAEIIDKNNHFMDASRYAL…
	YP_009275664.1	MGGAVRDYVKIALDYAKAAIADKSRKKHGLLIRQAAKRFVDDLKRAKKKSCPFFFDEWHANDACEFIEKLPHVEGKWDTPTIVMHPSHVFFVVQLFGFRKREWIQVDGWSDDGRFYPRRFTSALFAVARKNAKSTLSSSILLYCECCEPEEGAQVISAATTFPQASIIFNVAKRMVEKTPALREAFGLETWAKAITRFETGATFKPIHAKASTQDGLNPSHVGLDEIHAHKSADLLNVLTSAAGARGNPLWLYTTTEGYTNPGPWGEMRQFAKRLLAGVFGTTADHFLVVFYAVDEENKTLKIKADDEFDERVWVKANPLMDANKHLLSAIRKEAIEAKQMPSKLAEFRIKRLNRPASTATGWVDLTKWGKCSGEVDLEWLAQYPCWGGLDLASTTDLT…
	YP_009280205.1	MEVSRPYVNTVDVIDFGIDKRFFRLPVSGILAQEGITPNGPQIAIINALEDPRHRFVTACVSRRVGKSFIAYTLGFLKLLEPNVKVLVVAPNYSLANIGWSQIRGLIKKYGLQTERENAKDKEIELANGSLFKLASAAQADSAVGRSYDFIIFDEAAISDVGGAAFDIQLRPTLDKPNSKALFISTPRGGNWFKEFYEKGFNETLPNWVSIHGTYRDNPRADLNDIEEARRTVSKNYFRQEYEADFSVFEGQIFDTFNAIDHVKDLKGMRHFFKDDEAFETLLGIDVGYRDPTAVLTIKYHYDTDTYYVLEEYQQAEKTTAQHAAYIQHCIDRYKVDRIFVDSAAAQFRQDLAYEHEIASAPAKKSVLDGLACLQALFQQGKIIVDASCSSLIHALQNY…
	YP_009283427.1	MEVSRPYVNTVDVIDFGIDKRFFRLPVSGILAQEGITPNGPQIAIINALEDPRHRFVTACVSRRVGKSFIAYTLGFLKLLEPNVKVLVVAPNYSLANIGWSQIRGLIKKYGLQTERENAKDKEIELANGSLFKLASAAQADSAVGRSYDFIIFDEAAISDVGGDAFRVQLRPTLDKPNSKALFISTPRGGNWFKEFYAYGFDDTLPNWVSIHGTYRDNPRADLNDIEEARRTVSKNYFRQEYEADFSVFEGQIFDTFNAIDHVKDLKGMRHFFKDDEAFETLLGIDVGYRDPTAVLTIKYHYDTDTYYVLEEYQQAEKTTAQHAAYIQHCIDRYKVDRIFVDSAAAQFRQDLAYEHEIASAPAKKSVLDGLACLQALFQQGKIIVDASCSSLIHALQNY…
	YP_009285250.1	MMITTTSKPSEIAKWYKNWRNEQIQHFNILIDPSPELRTTWYAEQVVKGNIIASKKNILSCQRHLNDLKRQGTEEFPWIFDEEKAHRPIRYIEKFCRPSKGDYKRLVLQPWQHFVIGSLYGWIHKDTGYRRFREGLIFIGRKNGKTTMISGLSNYAVAKDNEPGARVYVLANTKQQAGELFDESRAMVQKSPLLRKHLRENQKGIFHDKTHSKIEPRASDSKKLDGLNTHLGIFDEIHEFKNFKLINVIKKSRGARKQPMIVYITTAGYQLEGPLVQYYEIATDVLEGIIDQDRKFYFMAEMDNVDEIENPELWIKANPNMGVSLDLPSLIDDWNTDKHTDAEKNDWITKQFNIFVDNDEMSFVGIEILKRNEGVIDIKGLAGKECVAGYDLSATEDFT…
	YP_009285918.1	MAKPVIAFYPYQRAWMADASRFKIGMMSRQIGKTFSTCGECVDDCFAGWAEDRRARWVILSRGERQAAEAMDEAIKPMTRAYYEVYNTLVKGGEPVFEETEFRAPQAKGPDAVYKALEVRFPNRSRITALPANPDTARGFSANVILDEFAFHAKSREIWAALFPVVSKGDQKLRVISTPNGKGNKFFELMTAEDSVWSRHVVDIYEAVRQGCPRDVDMLRAGIADEDAWAQEYELKWLDAASAWLDYDLISACEREEAGKPELYQGGPCFVGVDIAARNDLFVIWVVEETGGRLVTREVIAQKRITFAEQDALLDDVFRRYRVVRAGMDQTGMGEKPVEDAKRRHGAARIDGVLFSAGSKLDLATALKEKMEDREMLIPAGDPVLRADLHAISSRTGPT…
	YP_009286047.1	MTTTLSPDDVELPDADELARLKISPEVAFYMLSRGIPLPDYPPLFKTPEPRDLPGARFDPQRVDKLIAVFYALRHTKGRLAGQPLKPDPWQVAYILAPPFGWVKFDDDLDMWVRICRTLYVELPRKNGKSTIAGGIGIYMTCSDGEEGAQVIAAATTADQAQFVFAPVKQLADKSPLLRKHTNTFKNKIVHKRTGSYFQPVANAGDAQHGADLHSGIVDELHLHKGNDLVEAIETGTGSRSQPMIVFITTADNSRKDTPYDRKRTLVEKLARGVLHDPATFGVIFGAAADDDPLSEETQRKANPGFGVSPTRAYLQQAAVKAQQSPADMASYLRLHLNVRTKQSERYLDVDKWDDNASIVDPTRLDGRICYGGLDLASTNDLSALCWVFPDDDGGYDAL…
	YP_009300939.1	MKFKSIGQIISSVAEQLRPPMRMTVADAAAKYRYVNQPGAYVGDWLNSTTPYMVEPMNMMNSRAYDKMAFVGPAQSGKTDALILNSIVYSVKVDPMDLMVYCPTSTAARDFSMRRVDRLHRHSPKVGEMLMKNRDADNKFDKHYVTGIILTLSYPSVTELAGRPVGRIIITDYDRIDDDIGGDGNAFDLASKRTTTFGSFAMCAAESSPSRPIKDPSWIKRTPHEAPPCDGIVGLYNRGDRRRWKWPCPHCDQYFEGTFQLLKWNTKDADGNPLTNLEKSETVRMACPHCGCEIDPVDKYEMNLWGMWVPEGCHVNELGQLAGVPMRSSFASFWLRGTAAAFITWQKLVLNYLDAMDDYERTMSEESLKKFWNNDMGEPYVPKAIETVRVPEALKARAE…
	YP_009301082.1	MPHEVFHSPDVVMDRSLGWLAADWIERQCIRGNGPIIGEPVKHLVDDYVRFVVLTYAISEEGRLLHTSSFLSRAKGWAKSELAAFIGLFDALGPSRFDHYAEPGEKYVCPHGTGYVYYYQPGEPVGKHMATPIVQCVATEEGQAGEVYSTIYLNCSEGPLRVAFDGNAVGLTRIMIPGGGFIKPISAKGDSKDGGKATLVLADETHLWKTNELHNLYKTLGRNLLKRRREGTFFLETSTMFGIGEGSVAEQAYEAVKTIREGKFKGRISQLFDHRYGQIDAEDLDDPEKVRAALTESYAEALEWNDLESMVDSAMDLRLGADITSTFRYFFNDAWGAIDSWLASYQWSQCGSEGYDDDYIEPEPIQKGDVITLGFDGSRKRERGITDSTALIACRVRDG…
	YP_009301926.1	MPVHSERLQKLLQARQLAELCAKLDIPLGDASSPGQLATLLDPNNQVQRPHLEVIDDALTHLLATPQAQLMIWTPSQVGKSTRVSVYFPFWWMTKRPRDRILNASAEERLARRNGSAVRALVQEFGPAYGLNLVADEGSKADWAIRAGGSLRSRGLRGNFTGQPMDLGIIDDPFISRAQAESLNQRDFVWDWYSSVWSQRKSPTYREVLVMCMTGDTPVLMADGTEKPLRDVRPGDEIATYDNGALSTSVVRNWANQGPDAVYEVRMKSGRVVRANARHPFRVINEKGEGVWVRLESLRAGMRVRCHEAPGRGPSVLSKSATGQRNAKACVCPTTARNGTQPVTDHRQPATPVDVKFDSRADTGSPPMTTTGCLPNRVDVALSAMDWLQRSQDQSTGPK…
	YP_009321252.1	MINKNQKIVKMVDGFVYTTAIKRLRKLRKRTRVVPGGTSAGKTFGIIPILIDKAIKTKLLEISIVSETMPHLKKGAIKDFKKIMMVTGRWNPKHWHDSDKKYTFPNGSYIEFFSADDESRVRGPRRNVLYINECNNLKFETYYQLNIRTDQEVWLDYNPTSEFWVDTEVLTDKEDTELLRLTYKDNEALAPSIVKELEKNRIKAETSKYWENWCRVYLDGEIGSLEGVIFSNWKQIDSIPKLARLVGYGMDFGYSNDPTTLTACYLFNGQYYFDELIYQTGLKTRELAALMKEIGVNKNITIFADSADPKTIGELQEYGFSVMGAKKGPDSIKFGIDLLQSVDFFVTKESTNIIRELRAYQWLTDKTGKKLNEPVDLYNHSIDGMRYFAIMKISQRTSG…
	YP_009323532.1	MKFKSIGQIISSVAEQLRPPMRMTVADAAAKYRYVNQPGAYVGDWLNSTTPYMVEPMNMMNSRAYDKMAFVGPAQSGKTDALILNSIVYSVKVDPMDLMVYCPTSTAARDFSMRRVDRLHRHSPKVGEMLMKNRDADNKFDKHYVTGIILTLSYPSVTELAGRPVGRIIITDYDRIDDDIGGDGNAFDLASKRTTTFGSFAMCAAESSPSRPIKDPSWIKRTPHEAPPCDGIVGLYNRGDRRRWKWPCPHCDQYFEGTFQLLKWNTKDADGNPLTNLEKSETVRMACPHCGCEIDPVDKYEMNLWGMWVPEGCHVNELGQLAGVPMRSSFASFWLRGTAAAFITWQKLVLNYLDAMDDYERTMSEESLKKFWNNDMGEPYVPKAIETVRVPEALKARAE…
	YP_009591168.1	MEPCGYTLDGIECEEVGAHFCIPRANKAQAFFEEILVHTKGQYTRKKFILEDWQRDDIVRPLFGRVEYSEEFGCYKRRYEIAWIELARKNGKTELLAGIMLYLLVADGEQSGEIYGVARDKKQAALAFDVAAQMVKFSPILSKRLKVVDYKKRIYDAKTNSFYDVIAADAKSALGSNPSGCGADEILAWQDGGMWDSLRTGMGSGARVQPLMVASTTAGNDTEGFAGLKHREMERVMEDPDNPDFKHIFVYMRNTPMEEDPWNEECWPHANPALGRFLSWEAMRKQAAEARNNPIAEMAFRQFKLNQWQNSTIRWMRMPAWDECKGTVFKSNKDLFDAFAGQSCWFGLDLAARRDLCSICYLFPQSDGSVDLLWRHWIPESALAKLDRLNDGRFAKEFV…
	YP_009592178.1	MQTSKPKPKPSLNPALRSFWTTKARNKILYGGRASSKSWDAAGMAIFLANRYKLRFLCVRQLQNKIEESVYSLLKIQIERFGLQDNFRILDNKIISKVTGSEFLFYGLWRHITEIKSIESIDILWSEESHALTEAQWEVLEPTIRKEGSECWIIFNPNLVSDFVWQNFVVDPPANTLIRHINYNENPFLSQTALDVIADKKRRDPEGFAHIYDGMPRADDDMSIIKASWVEAALDAHKLLNLDDTGRSYLGFDVADAGKDKCALVHRKGIVAYWSDEWKAREDELLKSATRTYNEAIRLNALIHYDSTGVGAGVGAKVNELNKEKKTNVQHSKFVAGGGVHEPDKFYQPKITNKDFFANAKAQAWWLVADKFRLTYQVIQAIKNGTEIPKHRPEDLISI…
	YP_009593241.1	MFKLNPALRAVWRTRARYKVIYGGRASSKSHDAGGIAVFLAANYKLKFLCARQFQNRISESVYTLIKDKIENSEYNGEFIFTKNSIKHKITGSEFLFYGIARNLSEIKSTEGIDILWLEEAHYLTQEQWEVIEPTIRKENSEIWIIFNPNEVTDFVYQNFVVKPPKDSCVKMINWNENPFLSETMLKVIHEAYERDREQAEHIYGGIPKTGGDKSVINLKFILAAIDAHKKLGWEPAGSKRIGFDVADDGEDANATTLMHGNIIMEVDEWDGLEDELLKSSSRVYNLAKMKGASVTYDSIGVGAHVGSKFAELNDASPDFKLIYDPFNAGGAVDKPDDVYMKLPHTTIKNKDHFSNIKAQKWEEVATRFRKTYEAVEHGKVYPFDELISINSETIHPDK…
	YP_009594300.1	MATKEQPTIADMLGKLGDTLVTTAYLPNLSRYEPHKKQQRFHTSKKKGRLYIGGNRAGKTIADVLECIMWITKTHPHREMPKEPVRGRLVCVDFINGLGKIILPLFKQWLPKKYLIEGQWEKSWNKESKTLTLENGSFIEFMSYDQDLDKFAGTSRHFVAFDEEPPKHIFNECRARLIDTGGSWWISMTPLDGLTWVYEDIYEPVVESKTNTKFDVIQADMLDNPHISKEEAEEYLSGLDPQERSAREKGQFVQLGGRVFKNFNPEVHRWNEETQGVFTLTPDMRVYTSIDIGWAHPTAWLWHAVEPNGRITTFHEMVESFVDIQSWAQKIKEFESENNIKVYLRTGDPALRQTRSNTGVSDIQEYARHGIFLAVEGVPTGPGSVNIGLVKIEQYMKPD…
	YP_009596669.1	MALSNTATPYYYGKFREAVMRGDIPVNREVSLEMNRIDALIANPNIYYDPAPVEGFVLYCEKELTLTDGSDLHLLDSFKLWAEQIFCWYYFINRSVYEPDPDNHGGRYVDKVIKKRLTTKQYLIVARGAAKSLYESCLQSYFLNVDTSTTHQITTAPTMKQAEEVMQPIRTAITRSRGPLFSFMTEGSLQNTTGSKANRVKLAATKKGIENFLTGSMLEVRPMTINKLQGLRTKVATVDEWLSGDLREDVIGAIEQGSSKLDDYLIVAVSSEGTVRNGSGDTIKLELADILKGEYQAPHVSIWHYRLDELEEVGNPAMWLKANPNLGKTVTYDTYQLDVERAEKAPASRNDILAKRFGIPMEGYTYFFTYEETLPHHPRTFWGMPCALGADLSQGDDFC…
	YP_009597511.1	MEISRSYINTTDVVDFGVDKRFFKFPVSGLLATEGIVPNGPQCAIINALEDPRHRFVTACVSRRVGKSFIAYTLGFLKLLEPNVKVLVVAPNYSLANIGWAQIKGLIKKYGLQTERENAKDKEIELANGSLFKLASAAQADSAVGRSYDFIIFDEAAISDVGGDAFDIQLRPTLDKPNSKALFISTPRGGNWFKRFYEQGFREDLPQWVSIHGTYRDNPRVSLADIEEARKTVSKNYFKQEYEADFSVFEGQIYDTFSVSEHVQDLAGMGHFFAADHEFETILGIDVGYRDPTAVLTIKYHYDQDIYYILEEYQQAEKTTAQHAMYIQHCIDRYNVDRIFVDSAAAQFRQDLAYEHEISSAPAKKSVLDGLACLAALFQQGKIIVDASCTALIHALQNY…
	YP_009597530.1	MTNPTLNPALRDFWKTRTAPDGHAVRFRTLYGGRMSSKSHDAAGVAIARANFMEQRFLCLRMYQNRIADSVYTLLKDKISYFGLDKNFKVYADAIEHKTNGSLFRFYGMARNIDEIKSFEKASVAWIEEAHNLTEDMFATIRPTIMRNEDAEIWVTFNPRLATDFAYKRLVLNPPAGTITRLINYDENPFLSATALADIESAKAEDFEEYQHIYLGVPRDNDDRVVIKRSWLQAAIDAHKKVGGNWFGGKTVGYDVADSGDDKNASTTMDGSVCIGLDEWKGGEDELRESAMRVKLTAERAGASHIGYDSIGVGAGTGSHLNAAGWHRHFKFNAGGKVSDPKKKYGDTRINNEDFFANLKAQTWWLTADRFRNTYLAVTKGREFPVDQMISLSSDIDAK…
	YP_009598451.1	MTKHVAPPKIIIDTPRVFAPLLRRRRFRGIKGGRGSGKSHFVGEDLVETAIRQHTRAVCAREVQNSIKDSSKQLIEDKINLLAQRVAGAIFAADQSILVPGDSKIVRKFLSQWRITEREIIYTPTDSLFIFRGLQNHTAASIKSLEGFTDFWAEEAQTLTQRSIDLAVPTFRKGSQLTFTWNPDQKGDPVEKIFSDEGIIALKPGMKRPPDQDPDFCLVEANYYDNPYFPEELRRDMERDKRRDPDKYRHVWLGGYRMMSGSRVFTNWKVEDFETPANARFYFGADWGFSVDPTALIRCWIGRWENGRAIADPKGDKLFIDREAYAVGCEIDNTPALFAGNDVREPPRWQNPNKYPGIPGATEWPLTADNARPETISYMKRHGFGRIQPSIKGKGSVED…
	YP_009598525.1	MTSTTSNLPGILSQPSSELLTNWYAEQVVQGHILASHKVMLAGKRHLDDLKRQGSKDFPYVFDEEKGHRPIVFIERFCKPSKGKFKQMIMQPWQHFILGNLYGWVHKETGLRRFTEGLIFIARKNGKSGLASGISIYGCTKDGERGADVYVLANSMKQVRKTIFDECKKMIKASPQLKKKMKALRDVIEYKQTNSIIEPQASDSEKLDGLNTHLAVFDEIHEYKNYDLINIIKNSTDTREQPLLLYITTAGYQLDGPLVDYYELGADVLEGVVSDERTFYYMAELDSEEEIDNPDMWGKANPNLGVTYDLEKLKNAWEKRKNIPAERSDMIVKRFNIFVKADEMSFIDFNTLRKNNKHLDIDSLNGKTAIGSFDLSESEDFTSACLEFPLDTGEIFVLS…
	YP_009599184.1	MEVSRDYINTTDLLDFGDNSFFKLSVQGMLDLEGITPNRPQIAIINSLNDPRHRFVTACVSRRVGKSFIAYNLGFLKLLEPGTLVLVIAPNYSLANIGWDLIKGLIRKHGIKTEKENAKDKEIELSNGSLFKLASAGNADSAVGRSYDFIIFDEAAISDKGGDAFQVQLMPTLDKPNSKALFISTPRGNNWFKTFYEYGKSTETDSMKTWVSIHATYRDNPRVDLKTIEDARRTTSEAYFRQEYEADFGVFEGQIFDTFDIEKHVKDLSGMRHFFANTDDFEVIVGIDVGYRDPTAIVTVKYHYDTDMFYVVEEYLQAEKTTSEHAQYIEDLVRRMDPDYIFVDSAAAQFRHDLAHDFDISTKGAKKSVNDGIRYLQDLFWQDKIIVDSKCKGLIESLI…
	YP_009600558.1	MSKVQIKLPPKLVPVFSAQDVRYRQSWGGRGSGKTRSFAKMTAVKGYMFAEMGVSGTLLCGREFMNTLADSSMEEIKQAIREEPFLNNYYEMGENYIRTKNRRVTYSFCGLRHNLDSIKSKARILLSWVDEAETVSEMAWRKLLPTVREEIVLPNGKIVYSEVWVTWNPERRDSPTSTRFRHEEILDDEGVLIGIGAEMNYSDNPWFPHVLDLERRRDQANLDDVTYRWIWEGAYLEMSEAQIFKGKYEKKDFTPDPQKWHGPYIGLDFGFAQDPTACVKVWIHDDCLWIEHEGGKVGLELDDTVEFLEKKIPDIKKYAVYADSARPESISHLKKKGLRRIAPVEKGKGSVEDGIEFIKSFKKVYIHSRCKETLKEFRDYSYKKDRLTDEVLPIIIDKD…
	YP_009603861.1	MARIQIPYAFRELHHPYRNKVFHGGRGGAKSHSFGEVLVDRGYERGRGEGTFRWLFAREIQGSLKDSVKKLLEDKIRSQGLGPKEEGGNGFYRITERSITGGDGRTEFLFAGLRTNPDSVKSMEGLDGVWVEEANKVSQRSIDLLTPTVRKPGSELWWSFNRGSVKDPVDNRFLGGTPPPRSLIRKVGWEDNPWFPEDLYEEMMWDKARDHDKWLHVWEGHPVTMSESRVFKNWTVEDIDDQVPEGCIPRMGADWGFANDPSVLVLVYIWGRTMYIRAERWKLKLEVDDTPAFWAGTDLREENPRWTNRHGFPGIGNPLEDAQPGIGHNGGPPLLPTNQVIADSARPEIISYMNKRDFNAKASKKGPGSIVEGVEFLKSFDVVIHPSCTHVIDEWTYYS…
	YP_009604536.1	MSKVQIKLPPKLVPVFSAQDVRYRQSWGGRGSGKTRSFAKMTAVKGYMFAEMGVSGTLLCGREFMNTLADSSMEEIKQAIREEPFLNNYYEMGENYIRTKNRRVTYSFCGLRHNLDSIKSKARILLSWVDEAETVSEMAWRKLLPTVREEIVLPNGKIVYSEVWVTWNPERRDSPTSTRFRHEEILDDEGVLIGIGAEMNYSDNPWFPHVLDLERRRDQANLDDVTYRWIWEGAYLEMSEAQIFKGKYEKKDFTPDPQKWHGPYIGLDFGFAQDPTACVKVWIHDDCLWIEHEGGKVGLELDDTVEFLEKKIPDIKKYAVYADSARPESISHLKKKGLRRIAPVEKGKGSVEDGIEFIKSFKKVYIHSRCKETLKEFRDYSYKKDRLTDEVLPIIIDKD…
	YP_009612537.1	MALSNTATPYYYGKFREAVMRGDIPVNREVSLEMNRIDALIANPNIYYDPAPVEGFVLYCEKELTLTDGSDLHLLDSFKLWAEQIFCWYYFINRSVYEPDPDNHGGRYVDKVIKKRLTTKQYLIVARGAAKSLYESCLQSYFLNVDTSTTHQITTAPTMKQAEEVMQPIRTAITRSRGPLFSFMTEGSLQNTTGSKANRVKLAATKKGIENFLTGSMLEVRPMTINKLQGLRTKVATVDEWLSGDLREDVIGAIEQGSSKLDDYLIVAVSSEGTVRNGSGDTIKLELADILKGEYQAPHVSIWHYRLDELEEVGNPAMWLKANPNLGKTVTYDTYQLDVERAEKAPASRNDILAKRFGIPMEGYTYFFTYEETLPHHPRTFWGMPCALGADLSQGDDFC…
	YP_009615353.1	MTMSNTAVPVYYGQFRDAVIRGEIPVNREISLEMNRIDALIANPNIYYDDAAVEGFILYCEKELTLTDGSDLHLLPTFKLWAEQIFGWYYFVNRSVYVPGEKGEEGHYEDKVVRKRLTTKQYLIVARGAAKSMYAACIQAFYLNIDTATTHQITTAPTMKQADEVMSPFRTAIIRSRGPLFKFLTEGSMQNTTGSKANRVKLASTKKGVENFLTGSLLEVRPMSINKLQGLRPKVSTIDEWLSGDLREDVVGAVEQGASKLDDFLIVAISSEGTVRNGSGDTIKMELADILKGEYQAPHVSIWHYKLDEIEEVGNPAMWLKANPNLGKTITYDTYQLDVERAEKAPAARNDILAKRFGIPMEGYSYFFTYEETIPHRKREYWQMPCALGADLSQGDDFC…
	YP_009615752.1	MPVHSERLQKLLQARQLAELCAKLDIPLGDASSPGQLATLLDPNNQVQRPHLEVIDDALTHLLATPQAQLMIWTPSQVGKSTRVSVYFPFWWMTKRPRDRILNASAEERLARRNGSAVRALVQEFGPAYGLNLVADEGSKADWAIRAGGSLRSRGLRGNFTGQPMDLGIIDDPFISRAQAESLNQRDFVWDWYSSVWSQRKSPTYREVLVMTRWHEDDLAGRLLARDGRVEDGGKWIVVHLPAIAMPEDRVRGIYADPLGRAPGEPLTHPLLDPDDVDGLLAWWAQKRAMSTARDWAAMSQGVPSDATTALLSENAIRTHTKPAPVRDDLRRVVIGVDPSGGEGEKHDSVGIAVAGIDGNGTAWVLDDKTDTLGPMEWPRRVCLAAHQYQAGTIVYEKN…
	YP_009616292.1	MLVNDAPEYRAGAVLPGFRPASDAIMAALPALSPPARLKVSEVARRRKINAGGHWQFWDNDVAPYMVEPMDATMSRRFEAVVFVGPARSSKTEGLIVNPWVHSVMASPRMAAIFYMSQAAAKEWSVQELSPIIKNTPELAGVLRVDNVYEKTFAGGSRLTVDWPVDNKLSGRTIPLVLLADYDQKAYQDVEGQGPAFDMGRKRTTSVGSRGMTVAESSPRFPVLNENWEPKTPHEAPPCDGILGLYNMGTRARLYWTCPHCDGKFEPRIERLTYSDHGTPSERGKTARMVCLHCGCLIEPHQKADLNRTAQWLHEGRDGDLVPLDSPDIRAAEIVSYWLHGPAAALASWAKIVTRYLEGVELFESTGDESKLKAATNLDLGLPYTPRAMSEATALSEKA…
	YP_009618506.1	MYCSREYINCEYIEDFDIDTRFFKLPVNPFVDLLEADNGSPIILNKPQIAIINAINDPRHRFVVACVSRRVGKSFVSFALAFLKALEPNSKVLIVAPNYSLAEIGWTEIKKYIKYFNLDTEKENAKDREIVLSNGTLIKLASAERADSAVGRSYDLIVFDEAALSDKGGEAFMVALRPTLDKPNSKAIFISTPRGSNYFKTFFEQGKSTDPKLANWVAIHGTWRDNPRASLEDIEQARVTNSDEFFRQEYEADFSVFQGRIYTAFSFDRHFLDLSEMDFSDTTRFETIMGIDHGFRDPTASVVIKYDLEDDIFYVVSEYELNSKTTRVHAERFQRDIDKWDIDMIFCDSAAAQFRADLAGEYDIASMSAKKDINQGINYVASLLEQDKIIVSHACPKLR…
	YP_009620857.1	MAAQNKFYMLNPYLKRFWRTRSRYKVIYGGRASGKSHDAAGMAVYLAANYTLKFLCARQFQNRISESVYALIKDKIENSEYKDDFEILKTTIRHKKTGSEFIFLGIARNLSEIKSLEGVDILWLEEAHYLTKEQWEVIEPTIRKEGSSIWIIFNPNELADFAYQNFVLNPPPDTVKVMMNFPNNPYLSETMMQVIRAAKMRDPDGFNHIYLGQPKTGGDKSVINLKFILSAIDAHKKIPGWEKTGQKRIGYDVADDGDDLNATCSTHGNIIDGLDEWQGLEDKLLESATRVFNEAMMRGANVTYDSIGVGAAVGNQFVNLNKAGRGFTLEYDAFNAGGAVRDPKEPFMVLPHTTITNADHFSNIKAQAWHEVAQRFFKTYEAIELGVKHPIDELISIDK…
	YP_009621084.1	MEISRSYINTTDVVDFGVDKRFFKFPVSGLLATEGIVPNGPQCAIINALEDPRHRFVTACVSRRVGKSFIAYTLGFLKLLEPNVKVLVVAPNYSLANIGWAQIKGLIKKYGLQTERENAKDKEIELANGSLFKLASAAQADSAVGRSYDFIIFDEAAISDVGGDAFDIQLRPTLDKPNSKALFISTPRGGNWFKRFYEQGFREDLPQWVSIHGTYRDNPRVSLADIEEARKTVSKNYFKQEYEADFSVFEGQIYDTFSVSEHVQDLAGMGHFFAADHEFETILGIDVGYRDPTAVLTIKYHYDQDVYYILEEYQQAEKTTAQHAMYIQHCIDRYNVDRIFVDSAAAQFRQDLAYEHEISSAPAKKSVLDGLACLAALFQQGKIIVDASCTALIHALQNY…
	YP_009624529.1	MSLTNTVELAPSPPHIIGPTWQKTTEGKWHLPEKTLGWGILNWWAQYVRTPGGKHAGEAFMPTLEQARFTLWWYAVDENGEYTYREGCLRRLKGWGKDPFAAALSLVELCGPVAFSHFDDNGKPVGKTRHAAWVTVAAVSQDQTKNTFSLFPIMISDDLKTDYGLSVNRFIIYSGSGGRIEAATSAPASMEGNRPTFVVQNETQWWGVGPDGKVNDGHAMASVIEGNMTKVDGARTLSICNAHIPGTDSVAEVSYNSWQDIESGNAVDTGLLYDALEAPADTPISEIPSQKEDPDGYESGIEKLREGLLIARGDSDWLPIEDIIKSVLSTKNTITESRRKFLNQINASEDSWISPQEWNRVALTDPIFALQPKQRITLGFDGSKSNDWTALVACRVDDG…
	YP_009635424.1	MSLANHNPVPLLPQPPHKIGPIWQVREDGSWYLPERTLGWGILNWLAKYVRSPAGGGPFLPTLEQARFILWWYAVDEQGRYAYREGVLRRMKGWGKDPLCAAIAIAELCGPVAFSHFDENGDPVGMTRHAAWITIAAVSQDQTKNTFSLFPVMITKELKADYGLDVNKFVIYSEVGGRIEAATSSPASMEGNRPTLVIENETQWWGVGPDGNVNDGVDMDDVIEGNVAKIPGSRKLAICNAHIPGNDTVAEKAYDHWQDVQTGKAVDTGLLYDALEAPADTPVSEIPSEKEDPEGYEAGIAKLMDGLQVARGDSYWLPLEEILGSVLNTRNPVSESRRKFLNQVNAHEDSWIAPTEWDRLALTDKVFQLKKNDRVTLGFDGSKSNDWSALVACRVEDGM…
	YP_009635603.1	MSLDNHHPELAPSPPHVIGPTWARTVDGGWYLPEKTLGWGVLNWWAAYVKTPGGEHAGSPFMPTLEQARFTLWWYAVDDNGNYVYREGILRRLKGWGKDPFAAALSLAELCGPVAFSHFDADGNPVGKPRHAAWITIAAVSQDQTKNTFSLFPIMISKQLKEDYGLLVNRFIIYSEAGGRIEAATSSPASVEGNRPTFVIENETQWWGAGPGGEINDGHAMHGAIEGNLTKIPGARRLAICNAHIPGNDTVAEKDWDAYQDILSGKAVDTGMLYDALEAPADTPVSEIPSQREDPEGYQLGIKKLREGIEIARGDSYWLPVDEILMSILDIKNSITESRRKFLNQINAHEDSWISPNEWNRCQPSTIQPLTKGDRITLGFDGSKSNDWTALVACRVDDG…
	YP_009638186.1	MSLNNHQPELAPSPPHIIGPTWQKTTDGEWHLPEKTLGWGVLKWLSEYVNTPGGHDNPDRLKILISLSEAGLLENENMFIPTSEQVRLVLWWYAVDDKGQYIYREGVIRRLKGWGKDPFTAALCLAELCGPVAFSHFDADGQPVGKPRAAAWITVAAVSQDQTKNTFSLFPAMISKKLKAEYGLDVNRFIIYSAAGGRIEAATSSPASMEGNRPTFVVQNETQWWGQGPDGKVNEGHSMAEVIEGNMTKVEGSRTLSICNAHIPGTETVAEKAYVEWQDVMSGKSIDAGMMYDALEAPADTPISEIPSQKEDPIGFEKGLEKLREGLLIARGDSTWLPIDDIIKSILSTKNPITESRRKFLNQVNAAEDSWLSPQEWDRLALVDPVFKLQPKQKITLGF…
	YP_009638753.1	MSPELLPSPPHKIGPTWAIREDGSWHLPEKTLGWGVLNWWAQYVRSPGGTTAGNPFLPTLEQARFVLWWYAVDDQGRYAYRDGVLRRMKGWGKDPLAAALALVELCGPVEFSHWDLDGNPVGKTRHAAWVQIAAVSQDQTKNTFSLFPIMISKQLKDDYGLDVNKFLIYSEAGGRIEAVTSSPASMEGNRPTFVICNETQWWVETNDGHDMYGVIEGNVTKIPGSRKLSICNAHIPGQDSVAEREYDAWQDVQSGKAVDAGTLYDALEAPADTPVSEIPSQKEDPEGYAEGIARLLDGLAVARGDSYWLPLEEILKSVLDVKNPVSESRRKFLNQVNAHEDSWISPAEWDRLALTDKMFALKKNDRITLGFDGSKSNDWTALVACRVEDGMLFVLNVWD…
	YP_009638956.1	MTTFVAAPLNLNITLPFKLAPLYEARRYKVMRGGRGGGKSHGVAQVLLDMGARNPLRILCAREIQKSMRDSVHRLLRDYIVKLGLTEFYEVLDTEIRGRNGTLFLFSGLQGHTVDSIKSFEGVDIVWVEEAQGVCKKSWDVLIPTIRKDGSEIWLTLNPAMDTDDTYVRFCAAPDDDVWLCEINWRDNPWFPDVLNQERLRAKRSMSQEDYEHIWEGKPRTVAEGAIYRHEILDLMESGRVRPVPYDPLLPVHTVWDLGWNDAMTIGFVQRGPMDVRIIDYIEDSHRTLDWYVAQIEKRPYRWGIDYLPHDGRTRNYQTGKSTEEQLQAMGRKVHVLAATSVEEGIKAVRMLFPRCYFDKEKTGRLVECLKRYRRALHQQTGEAMAPLHDEYSHGSDMF…
	YP_009639122.1	MTLEQLQAMLAEAQAAYHTAMMGGAVTVVVDQNGERVEYSRANPASLLKYIAMLQAQINAMLGVAVIGGPLRPLF
	YP_009639207.1	MELDAILDNLSDEEQIELLELLEEEENYRNTHLLYEFTPYSKQREFIDAGHDYPERCFMAGNQLGKSFTGAAEVAFHLTGRYPGTKGYPADGKYGGEWKGKRFYEPVVFWIGGETNETVTKTTQRILCGRIEENDEPGYGSIPKEDIISWKKSPFFPNLVDHLLVKHHTPEGVEDGISICYFKPYSQGRARWQGDTIHGVWFDEEPPYSIYGEGLTRTNKYGQFSILTFTPLMGMSDVVTKFLKNPSKSQKVVNMTIYDAEHYTDEQKEQIIASYPEHEREARARGIPTMGSGRIFQIPEETIKCQPFECPDHFYVIDAQDFGWNHPQAHIQLWWDKDADVFYLARVWKKSENTAVQAWGAVKSWANKIPVAWPHDGHQHEKGGGEQLKTQYADAGFSM…
	YP_009702213.1	MVKWASAKHWVISTVSNPTLNPALREFWKTRTAPDGHSVRFRTLYGGRMSSKSHDAAGVAIARANFMEQRFLCLRMYQNRIADSVYTLLKDKIDYFGLSKNFKVYADAIEHKTNGSLFRFYGMARNIDEIKSFEKASVAWIEEAHNLTEEMFATIRPTVMRNEDAEIWLTFNPRLATDFAYKRLVLNPPAGTITRLINYNENPFLSATALADIESAKAEDFEEYQHIYLGVPRDNDDRVVIKRSWLQAAVDAHKKAGGNWFGGKTVGYDVADSGDDKNASTTMDGSVCIGLDEWKGGEDELRESAMRVKLTAERAGASHIGYDSIGVGAGTGSHLNAAGWHRHFKFNAGGKVSDPKKKYGDTRINNEDFFANLKAQTWWLTADRFRNTYLAVTKGREFP…
	YP_009783259.1	MATDQIYLGNPLLKKANVKIDFTPEQVKEFIKCKNDPIYFTKTYVQIVSLDEGLVPFKMWDFQEELIRKFHKSRFNIAKLPRQTGKSTTVVSYLLHYLIFNDSVNVGILANKASTARDLLARLATAYENLPKWIQQGVVVWNKGNIELENGSKILAASTSASAVRGMSFNIIFLDEFAFVPNHIADSFFASVYPTITSGKSTKVIIISTPQGMNHFYKMWQDAVNGRNDYTYHEVHWSQVPGRDAKWKEETIKNTSQRQFTQEFECEFLGSVDTLISASKLKALAFDEPITRNKGLDIYEKPKDKNEYLLTVDVSRGIGGDYSAFIVYDITTVPYKIVGKYRNNEIKPMLFPNVINDVARAYNNGWVLCEVNDVGDSVASILNYDLEYPNVLMCAMRGR…
	YP_009784241.1	MAKNRKDNLDRLARLEGRAAYVARDGGLVYGVYEPDGTSAKHCYNMKKVNGEWIYTSEPHDITIAECLTPILLRPKRFIILVGGRGSGKSLTVGGIIDADAHDEAASAMCLREYQASIKDSVHPLLVNRIEAYGLDGFEVLEKEIRHSNGAIIRFKGMARDPAGVKSAFGFRRFWGEEAQTFSAESLRQLTPTMRETGGMMLFTANPGSSEDAFSQRFLIPFWEDLQRDGIYEDDLHLIIRVNWEDNPWFPPELRSEMEFDRVTLSKALFDHVWGGMFNDSVPDAIIPAEWFDAAIDAHKKLGFKPSGMRIGALDPADVGADNKAYGERFGSVVTHMEEWFEGDANDSVDKAINTAKDHGIEAFVWDRAGLGAGLRRQVTDSYAGTNVLVDGYNAGDGV…
	YP_009784978.1	MEVSRPYVNTVDVIDFGVDKRFFRLPVSGILAQEGITPNGPQIAIINALEDPRHRFVTACVSRRVGKSFIAYTLGFLKLLEPNVKVLVVAPNYSLANIGWSQIRGLIKKYGLQTERENAKDKEIELANGSLFKLASAAQADSAVGRSYDFIIFDEAAISDVGGDAFRVQLRPTLDKPNSKALFISTPRGGNWFKEFYAYGFDDTLPNWVSIHGTYRDNPRADLHDIEEARRTVSKNYFRQEYEADFSVFEGQIFDTFNAIDHVKDLKGMRHFFKDDEAFETLLGIDVGYRDPTAVLTIKYHYDTDTYYVLEEYQQAEKTTAQHAAYIQHCIDRYKVDRIFVDSAAAQFRQDLAYEHEIASAPAKKSVLDGLACLQALFQQGKIIVDASCSSLIHALQNY…
	YP_009785265.1	MEVSRPYVNTVDVIDFGIDKRFFRLPVSGILAQEGITPNGPQIAIINALEDPRHRFVTACVSRRVGKSFIAYTLGFLKLLEPNVKVLVVAPNYSLANIGWSQIRGLIKKYGLQTERENAKDKEIELANGSLFKLASAAQADSAVGRSYDFIIFDEAAISDVGGDAFRVQLRPTLDKPNSKALFISTPRGGNWFKEFYAYGFDDTLPNWVSIHGTYRDNPRADLNDIEEARRTVSKNYFRQEYEADFSVFEGQIFDTFNAIDHVKDLKGMRHFFKDDEAFETLLGIDVGYRDPTAVLTIKYHYDTDTYYVLEEYQQAEKTTAQHAAYIQHCIDRYNVDRIFVDSAAAQFRQDLAYEHEIASAPAKKSVLDGLACLQALFQQGKIIVDASCSSLIHALQNY…
	YP_009785409.1	MDRMESPFYRAGLTREWWTSLPEEERARVLASWTPVEIEAFAKDWRVWARDQQLPPPGQWRSWILKCGRGFGKNRSAGEQVKDWVESGQKGRICLLGQGEADVRDIMVEGKSGLLAISNSWFRPKWSPSRGGGLLEWPNGAVAHVFSAEDPESVRGHEFDAAWIDEPMSYKAKNRQDIISNLRFALRLGNNPQRIYTMTPKPHKWLRELLATVNPAKGIYLTEGSTYDNVDNLPPAFLEDVTDDYAGTRLGEQELSGILLNDTEDALWTSMLLDRCRIMKEASEEEIMNFAKSMERIVVAVDPNISATGTSHAAGVTVIGRKAGKRYLLADKTKRGGPDVWGKNAVNAYADWNADEIVAEVNQGGDLVKSVIQQVGVSLGIDVPVHKVHATRGKQKRAE…
	YP_009787555.1	MSNSQQAKNALIIAQLKGDFVAFLFVLWKALNLPEPTKCQIDMAKCLANPKNKKFILQAFRGIGKSFITCAFVVWTLWRDPQLKILIVSASKERADANSIFIKNIIDLLPFLSELKPRPGQRDSVISFDVGPAKPDHSPSVKSVGITGQLTGSRADIIIADDVEIPGNSATQGAREKLWTLVQEFAALLKPLPTSRVIYLGTPQTEMTLYKELEDNRGYSTIIWPAQYPRSKEEDLYYGDRLAPMLRSEYDEDKEGLSSQPTDPVRFDSMDLQEREVEYGKAGYTLQFMLNPNLSDAEKYPLRLRDAIVCGLQADKAPMHYQWLPNRQNRNEELPNVGMKGDEIYSFHTASSNTGAYQGKILVIDPSGRGKDETGWCVLYTLNGYIYLMDAGGTRGYEE…
	YP_009790182.1	MEVSRPYVNTVDVIDFGIDKRFFRLPVSGILAQEGITPNGPQIAIINALEDPRHRFVTACVSRRVGKSFIAYTLGFLKLLEPNVKVLVVAPNYSLANIGWSQIRGLIKKYGLQTERENAKDKEIELANGSLFKLASAAQADSAVGRSYDFIIFDEAAISDVGGDAFRVQLRPTLDKPNSKALFISTPRGGNWFKEFYAYGFDDTLPNWVSIHGTYRDNPRADLNDIEEARRTVSKNYFRQEYEADFSVFEGQIFDTFNAIDHVKDLKGMRHFFKDDEAFETLLGIDVGYRDPTAVLTIKYHYDTDTYYVLEEYQQAEKTTAQHAAYIQHCIDRYNVDRIFVDSAAAQFRQDLAYEHEIASAPAKKSVLDGLACLQALFQQGKIIVDASCSSLIHALQNY…
	YP_009792834.1	MAKNRKEAIERLARLEAMLRYKAREGGLVYGVYAPDGLQARHLYNMRKVNGEWVYTSDPHDITIAECLTPILLRPKRFVILVGGRGSGKSLTVGGIVDADAHDEAASAMCLREFQASIKDSVHPLLANRIEEYGLDGFEILEKEIRHENGAIIRFKGMARDPDGVKSAFGFKRFWGEEAQTFSEESIRKLTPTMREKGGMMLFTANPGSSEDPFSKRFINPFWEDLLRDGIYEDDLHLVIRVNWSDNPWFPPELRAEMEFDRKTLSRALFDHVWEGHFNDSVPDAIIPAEWFDAAIDAHLHLGFKPSGMRIAALDPADVGTDNKAYGERQGPVVTHMSEWYEGDANDAVDRAIGEAKIHGVEAFVWDRAGLGAGLRRQVTEAYAGTNVIVDGYNAGEGV…
	YP_009794785.1	MYCSREYINCEYIEDFDIDTRFFKLPVNPFVDLLEADNGSPIILNKPQIAIINAINDPRHRFVVACVSRRVGKSFVSFALAFLKALEPNSKVLIVAPNYSLAEIGWTEIKKYIKYFNLDTEKENAKDREIVLSNGTLIKLASAERADSAVGRSYDLIVFDEAALSDKGGEAFMVALRPTLDKPNSKAIFISTPRGSNYFKTFFEQGKSTDPKLANWVAIHGTWRDNPRASLEDIEQARVTNSDEFFRQEYEADFSVFQGRIYTAFSFDRHFLDLSEMDFSDTTRFETIMGIDHGFRDPTASVVIKYDLEDDIFYVVSEYELNSKTTRVHAERFQRDIDKWDIDMIFCDSAAAQFRADLAGEYDIASMSAKKDINQGINYVASLLEQDKIIVSHACPKLR…
	YP_009794984.1	MKVSRDYINTTDVIDFGIDKRFFRLPVSSILAQEGITPNAPQVAIINALEDPRHRFVTACVSRRVGKSFIAYTLGFLKLLEPNVKVLVVAPNYSLANIGWSQIRGLIKKYGLQTERENAKDKEIELANGSLFKLASAAQADSAVGRSYDFIIFDEAAISDVGGAAFDIQLRPTLDKPNSKALFISTPRGGNWFKEFYEKGFNETLPNWVSIHGTYRDNPRADLNDIEEARRTVSKNYFRQEYEADFSVFEGQIFDTFNAIEHVKDLKGMRHFFKDDEAFETLLGIDVGYRDPTAVLTIKYHYDTDVYYVLEEYQQAEKTTAQHAAYIQHCIDRYNVDRIFVDSAAAQFRQDLAYEHEIASAPAKKSVLDGLACLQALFQQGKIIVDASCTSLIHALANY…
	YP_009795146.1	MEVSRPYVNTVDVIDFGIDKRFFRLPVSGILAQEGITPNGPQIAIINALEDPRHRFVTACVSRRVGKSFIAYTLGFLKLLEPNVKVLVVAPNYSLANIGWSQIRGLIKKYGLQTERENAKDKEIELANGSLFKLASAAQADSAVGRSYDFIIFDEAAISDVGGDAFRVQLRPTLDKPNSKALFISTPRGGNWFKEFYAYGFDDTLPNWVSIHGTYRDNPRADLNDIEEARRTVSKNYFRQEYEADFSVFEGQIFDTFNAIDHVKDLKGMRHFFKDDEAFETLLGIDVGYRDPTAVLTIKYHYDTDTYYVLEEYQQAEKTTAQHAAYIQHCIDRYKVDRIFVDSAAAQFRQDLAYEHEIASAPAKKSVLDGLACLQALFQQGKIIVDASCSSLIHALQNY…
	YP_009795331.1	MQVSRKYVNTKDIVDFGVERRFFKFPVSGILSKEGITPNNPQVAIINALEDPKHRFVVACVSRRVGKSFIAYTLGFLKLLERNVKVLVVAPNYSLANIGWDQIKKLINKYGLKTVRENSKDKEIELDNGSLFKIASAAQPDSAVGRSYDFIIFDEAAISPEGGNAFDIQLRPTLDKPNSKALFISTPRGNNWFKMFYEKGFSDLHNWVSIHGTYKDNPRADLADIEEARRTVTDAYFRQEYEADFTVFEGQIFDTFNMDTHVKDLSNMYRNFFDVEEFETLMGIDVGYRDPTAILTLKYHYDTDIYYILEEYQQAELTTAQHAAYIQKTIDKYSVDRVFVDAAAAQFRQDLAYEHEIPSSAAKKSVLDGIALLQSLFQQDKIIIDSSCKNLIAALQGYS…
	YP_009795847.1	MRKGTSAQSNRNALVVAQLKGDFVAFLFVLWKALNLPVPTKCQIDMAKVLANGDNKKFILQAFRGIGKSFITCAFVVWSLWRDPQLKILIVSASKERADANSIFIKNIIDLLPFLSELKPRPGQRDSVISFDVGPASPDHSPSVKSVGITGQLTGSRADIIIADDVEIPSNSATMGAREKLWTLVQEFAALLKPLPSSRVIYLGTPQTEMTLYKELEDNRGYTTIIWPALYPRTREENLYYSQRLAPMLRAEYEENPEALAGTPTDPVRFDRDDLRERELEYGKAGFTLQFMLNPNLSDAEKYPLRLRDAIVAALDLEKAPMHYQWLPNRQNIIEDLPNVGLKGDDLHTYHECSNNSGQYQQKILVIDPSGRGKDETGYAVLYTLNGYIYLMEAGGFRD…
	YP_009796724.1	MTTPLTDSLGLWKQELPVPYASLLELGMTEEEVLDGWERRPLHWTCQAPGHPGAYFSVEHAARALKAVESFKHTKGRWGGTPLRLQTWQKVWVIFPIFGWVYFDTEIQRVLRVIRSAWVEIPRKAGKSTLSSGIALTLLLADREMGAEVYAAAGSLEQAGRVAEDCKRMAMTSKAVRGRVDVLRNVIRVPRTGGLFRPLSKVAETAHGLNVSGAIVDEVHVHKSRDLIDAIETGVGARDQPLVVYITTADEGVEGSIYDEKHTYTLRCAERVVTDTQQYGVIWAAAADADPFAEETWRRANPGLGVSPSLAYIQREASKAKATPSYLPTFLRLSLNRRMRAATRWLPQPLWDENAGTVDDKKFRYRRAWGGVDLSAVSDLSAWVLAVESRQKGVELELV…
	YP_009799271.1	MSTQSNRNALVVAQLKGDFVAFLFVLWKALNLPVPTKCQIDMAKVLANGDNKKFILQAFRGIGKSFITCAFVVWSLWRDPQLKILIVSASKERADANSIFIKNIIDLLPFLAELKPRPGQRDSVISFDVGPAKPDHSPSVKSVGITGQLTGSRADIIIADDVEIPSNSATMGAREKLWTLVQEFAALLKPLTSSRVIYLGTPQTEMTLYKELEDNRGYTTIIWPALYPRTREENLYYSQRLAPMLRAEYDENPEALAGTPTDPVRFDRDDLRERELEYGKAGFTLQFMLNPNLSDAEKYPLRLRDAIVAALDLEKAPMHYQWLPNRQNIIEDLPNVGLKGDDLHTYHDCSNNSGQYQQKILVIDPSGRGKDETGYAVLYTLNGYIYLMEAGGFRDGYSD…
	YP_009802299.1	MEVSRPYVNTVDVIDFGVDKRFFRLPVSGILAQEGITPNGPQIAIINALEDPRHRFVTACVSRRVGKSFIAYTLGFLKLLEPNVKVLVVAPNYSLANIGWSQIRGLIKKYGLQTERENAKDKEIELANGSLFKLASAAQADSAVGRSYDFIIFDEAAISDVGGDAFRVQLRPTLDKPNSKALFISTPRGGNWFKEFYAYGFDDTLPNWVSIHGTYRDNPRADLHDIEEARRTVSKNYFRQEYEADFSVFEGQIFDTFNAIDHVKDLKGMRHFFKDDEAFETLLGIDVGYRDPTAVLTIKYHYDTDTYYVLEEYQQAEKTTAQHAAYIQHCIDRYKVDRIFVDSAAAQFRQDLAYEHEIASAPAKKSVLDGLACLQALFQQGKIIVDASCSSLIHALQNY…
	YP_009802601.1	MTPNKTTIDLGATQPKAMLSLGAMFEEQGYSPHRIQKLVHAARFGKQKARFRTVDAGRRTGKSNLGGHELAIEAMRMPVRLQTEDLSRTGRRAEFWIVGPEYDDSEKEFRVLYDTLKRLGADFDQPGTYYSPAGGQLSISLFDGAFQVHTKSSKNEKTLVGEALEGVIFAEAAKIKPIVWPKYIRPMLADYKGWALFTSTPEGKNWFYEQWKRGQDPAQTEYWSVRAPSWSNNILFPGGETDPEIISLASGMSAEKFKQEIGAEFTEFVGRVFKDFDEEVNVVDCYYDPRRPLYVAADYGYTNPNVLLFIQVGVWGDVYVIAEYYKAQRTTSDMIRDVKDDPRLRALARAAVALYPDPEDPGASAELSDEFGWKIQGNTGGLLNTRIELIRKLLKPQPF…
	YP_009804276.1	MEVSRPYVNTVDVIDFGIDKRFFRLPVSGILAQEGITPNGPQIAIINALEDPRHRFVTACVSRRVGKSFIAYTLGFLKLLEPNVKVLVVAPNYSLANIGWSQIRGLIKKYGLQTERENAKDKEIELANGSLFKLASAAQADSAVGRSYDFIIFDEAAISDVGGDAFRVQLRPTLDKPNSKALFISTPRGGNWFKEFYAYGFDDTLPNWVSIHGTYRDNPRADLNDIEEARRTVSKNYFRQEYEADFSVFEGQIFDTFNAIDHVKDLKGMRHFFKDDEAFETLLGIDVGYRDPTAVLTIKYHYDTDVYYVLEEYQQAEKTTAQHAAYIQHCIDRYNVDRIFVDSAAAQFRQDLAYEHEIASAPAKKSVLDGLACLQALFQQGKIIVDASCTSLIHALANY…
	YP_009804584.1	MEVSRPYVNTVDVIDFGIDKRFFRLPVSGILAQEGITPNGPQIAIINALEDPRHRFVTACVSRRVGKSFIAYTLGFLKLLEPNVKVLVVAPNYSLANIGWSQIRGLIKKYGLQTERENAKDKEIELANGSLFKLASAAQADSAVGRSYDFIIFDEAAISDVGGDAFRVQLRPTLDKPNSKALFISTPRGGNWFKEFYAYGFDDTLPNWVSIHGTYRDNPRADLNDIEEARRTVSKNYFRQEYEADFSVFEGQIFDTFNAIDHVKDLKGMRHFFKDDEAFETLLGIDVGYRDPTAVLTIKYHYDTDTYYVLEEYQQAEKTTAQHAAYIQHCIDRYKVDRIFVDSAAAQFRQDLAYEHEIASAPAKKSVLDGLACLQALFQQGKIIVDASCSSLIHALQNY…
	YP_009804958.1	MKVSRDYINTTDVIDFGIDKRFFRLPVSSILAQEGITPNAPQVAIINALEDPRHRFVTACVSRRVGKSFIAYTLGFLKLLEPNVKVLVVAPNYSLANIGWSQIRGLIKKYGLQTERENAKDKEIELANGSLFKLASAAQADSAVGRSYDFIIFDEAAISDVGGAAFDIQLRPTLDKPNSKALFISTPRGGNWFKEFYEKGFNETLPNWVSIHGTYRDNPRADLNDIEEARRTVSKNYFRQEYEADFSVFEGQIFDTFNAIEHVKDLKGMRHFFKDDEAFETLLGIDVGYRDPTAVLTIKYHYDTDVYYVLEEYQQAEKTTAQHAAYIQHCIDRYNVDRIFVDSAAAQFRQDLAYEHEIASAPAKKSVLDGLACLQALFQQGKIIVDASCTSLIHALANY…
	YP_009805433.1	MEVSRPYVNTVDVIDFGIDKRFFRLPVSGILAQEGITPNGPQIAIINALEDPRHRFVTACVSRRVGKSFIAYTLGFLKLLEPNVKVLVVAPNYSLANIGWSQIRGLIKKYGLQTERENAKDKEIELANGSLFKLASAAQADSAVGRSYDFIIFDEAAISDVGGDAFRVQLRPTLDKPNSKALFISTPRGGNWFKEFYAYGFDDTLPNWVSIHGTYRDNPRADLNDIEEARRTVSKNYFRQEYEADFSVFEGQIFDTFNAIDHVKDLKGMRHFFKDDEAFETLLGIDVGYRDPTAVLTIKYHYDTDTYYVLEEYQQAEKTTAQHAAYIQHCIDRYNVDRIFVDSAAAQFRQDLAYEHEIASAPAKKSVLDGLACLQALFQQGKIIVDASCSSLIHALQNY…
	YP_009805730.1	MKVSRDYINTTDVIDFGIDKRFFRLPVSSILAQEGITPNAPQVAIINALEDPRHRFVTACVSRRVGKSFIAYTLGFLKLLEPNVKVLVVAPNYSLANIGWSQIRGLIKKYGLQTERENAKDKEIELANGSLFKLASAAQADSAVGRSYDFIIFDEAAISDVGGAAFDIQLRPTLDKPNSKALFISTPRGGNWFKEFYEKGFNETLPNWVSIHGTYRDNPRADLNDIEEARRTVSKNYFRQEYEADFSVFEGQIFDTFNAIEHVKDLKGMRHFFKDDEAFETLLGIDVGYRDPTAVLTIKYHYDTDVYYVLEEYQQAEKTTAQHAAYIQHCIDRYNVDRIFVDSAAAQFRQDLAYEHEIASAPAKKSVLDGLACLQALFQQGKIIVDASCTSLIHALANY…
	YP_009812305.1	MKVSRDYINTTDVIDFGIDKRFFRLPVSSILAQEGITPNAPQIAIINALEDPRHRFVTACVSRRVGKSFIAYTLGFLKLLEPNVKVLVVAPNYSLANIGWSQIRGLIKKYGLQTERENAKDKEIELANGSLFKLASAAQADSAVGRSYDFIIFDEAAISDVGGAAFDIQLRPTLDKPNSKALFISTPRGGNWFKEFYEKGFNETLPNWVSIHGTYRDNPRADLNDIEEARRTVSKNYFRQEYEADFSVFEGQIFDTFNAIEHVKDLKGMRHFFKDDEAFETLLGIDVGYRDPTAVLTIKYHYDTDVYYVLEEYQQAEKTTAQHAAYIQHCIDRYNVDRIFVDSAAAQFRQDLAYEHEIASAPAKKSVLDGLACLQALFQQGKIIVDASCTSLIHALANY…
	YP_009813809.1	MAQLKGDFVAFLFVLWKALNLPVPTKCQIDMAKVLANGENKKFILQAFRGIGKSFITCAFVVWSLWRDPQLKILIVSASKERADANSIFIKNIIELLPFLSELKPRPGQRDSVISFDVGPANPDHSPSVKSVGITGQLTGSRADIIIADDVEVPSNSATMGAREKLWTLVQEFAALLKPLPSSRVIYLGTPQTEMTLYKELEDNRGYTTIIWPALYPRTREENLYYSQRLAPMLRAEYEENPEALAGTPTDPVRFDRDDLRERELEYGKAGFTLQFMLNPNLSDAEKYPLRLRDAIVAALDLEKAPMHYQWLPNRQNIIEDLPNVGLKGDDLHTYHECSNNSGQYQQKILVIDPSGRGKDETGYAVLYTLNGYIYLMEAGGFRDGYSDKTLELLAKKAK…
	YP_009813854.1	MAQLKGDFVAFLFVLWKALNLPVPTKCQIDMAKVLANGDNKKFILQAFRGIGKSFITCAFVVWSLWRDPQLKILIVSASKERADANSIFIKNIIDLLPFLAELKPRPGQRDSVISFDVGPASPDHSPSVKSVGITGQLTGSRADIIIADDVEIPSNSATMGAREKLWTLVQEFAALLKPLPSSRVIYLGTPQTEMTLYKELEDNRGYTTIIWPALYPRTREENLYYSQRLAPMLRAEYDENPEALAGTPTDPVRFDRDDLRERELEYGKAGFTLQFMLNPNLSDAEKYPLRLRDAIVAALDLEKAPMHYQWLPNRQNIIEDLPNVGLKGDDLHTYHECSNNSGQYQQKILVIDPSGRGKDETGYAVLYTLNGYIYLMEAGGFRDGYSDKTLELLAKKAK…
	YP_009815552.1	MKTTRSIRDTFAALPAPYEALIELGVTHDQIMEALDRTPLVRACQAAEHPGAWFDVARARKALKALGAFKHTKGRWAGVPMRLGEGLDSWQVVWVLAPVFGWVYHDAEIDAIVRVIRTVWIEIPRKNGKSTFASGISGVLLLADGEMGAEVYNAAGSTTQAGRVFEDAKRMLQTSKSAASRVEPLKEVVRVPKTGGILRVLSRVAETAHGLNVSGATIDEIHTLRLRRALVEAIETGTGARDQPLIVFITTADEAEEGTIYDEKHMYTRNVANGIVKDPGHYGVIWAAEDTDDPFAESTWRKANPGLGKSPTLAYMRRESLKAQSSPTYLPTFKQLSLNLRSRNQARWVDLDKWDDVKGAAPRAELRGRKAWGGLDLSAVSDFTAWSVWAESNRPGFHL…
	YP_009819145.1	MEWASPAYTCAKPAQTDASMYQLNPALKDFWLTPARNKVLHGGRASSKSHDAAGFAVFLAANYHLKFLCARQFQNRISESVYTLIKDKVEASEFNGEFTFTKASIKHKVTGSEFLFYGIARNLSEIKSTEGVDILWLEEAHYLTAEQWEVINPTIRKKGSQIWLIFNPDEYMDFVYQNFVVNPPSGTVVKEINFDSNPFLSDTMLEVIHEAYRRDRKNAEHIYGGQVKMGQDKSVINLNYILASIDAHKRIAALDAGKPNPRVWELAGPKRLGFDIADDGGDTNAVVEAHGNIATYCEEWEGLEDQLLNSSSRVYNLAVERGADITFDTIGVGANAGPKFKELNESRKLSIKYEAFNAGGGIENPDAVFMKLPHTVIKNKDHFANIKAQKWAEVAERFR…
	YP_009819430.1	MKVSRDYINTTDVIDFGIDKRFFRLPVSSILAQEGITPNAPQIAIINALEDPRHRFVTACVSRRVGKSFIAYTLGFLKLLEPNVKVLVVAPNYSLANIGWSQIRGLIKKYGLQTERENAKDKEIELANGSLFKLASAAQADSAVGRSYDFIIFDEAAISDVGGAAFDIQLRPTLDKPNSKALFISTPRGGNWFKEFYEKGFNETLPNWVSIHGTYRDNPRADLNDIEEARRTVSKNYFRQEYEADFSVFEGQIFDTFNAIEHVKDLKGMRHFFKDDEAFETLLGIDVGYRDPTAVLTIKYHYDTDVYYVLEEYQQAEKTTAQHAAYIQHCIDRYNVDRIFVDSAAAQFRQDLAYEHEIASAPAKKSVLDGLACLQALFQQGKIIVDASCTSLIHALANY…
	YP_009823466.1	MYQLNPALREVWKTKARYKVIYGGRASSKSHDAAGFAIYLAANFKLKFLCVRQFQNKISESVYTLLKDKIEISDFKDEFNLLKNSIEHKRTKSEFLFYGIARNVDEIKSTEGVDVLWLEEAHALTEEQWDIIEPTIRKEGSEIWIIFNPDEEADFVYQNFVMRPPKNAIVKKINWQDNPFLSQTMLDVIAGMYERDPKKAEHVYGGVPKTGGDKSVINRAFVKAALNLHKHPTLGWSLSGSNRIGFDVADDGDDLNATAFVTGNVLRGIKTWEGLEDELLKSASGVWKDALTFGASITYDAIGVGAFAGSKFDELNEYAIHENPTFPRIEFNAFNAQGAVDDPDDVFLELPHVEILNKDHFANIKAQKWTEIAERFRKTYEYATGQAVYPTDELISIDT…
	YP_009824653.1	MEVSRPYVNTVDVIDFGIDKRFFRLPVSGILAQEGITPNGPQIAIINALEDPRHRFVTACVSRRVGKSFIAYTLGFLKLLEPNVKVLVVAPNYSLANIGWSQIRGLIKKYGLQTERENAKDKEIELANGSLFKLASAAQADSAVGRSYDFIIFDEAAISDVGGDAFRVQLRPTLDKPNSKALFISTPRGGNWFKEFYAYGFDDTLPNWVSIHGTYRDNPRADLNDIEEARRTVSKNYFRQEYEADFSVFEGQIFDTFNAIDHVKDLKGMRHFFKDDEAFETLLGIDVGYRDPTAVLTIKYHYDTDTYYVLEEYQQAEKTTAQHAAYIQHCIDRYKVDRIFVDSAAAQFRQDLAYEHEIASAPAKKSVLDGLACLQALFQQGKIIVDASCSSLIHALQNY…
